# Supplementary material for: Identification of 10 Hub genes related to the progression of colorectal cancer by co-expression analysis
Source: PeerJ. 2020 Jul 28;8:e9633. doi: 10.7717/peerj.9633 (PMC7664468; doi:10.7717/peerj.9633)
Supplement: Supplemental Information 1 [file peerj-08-9633-s001.xls]

id	logFC
LRP8	1.865595309
LRP8	1.865721921
SCARA5	-2.722036604
GLP2R	-2.350244901
GNL3	1.015167645
GNL3	1.015203799
GLP2R	-2.349111782
IL11RA	-1.123144398
CCNO	1.845473167
GNG7	-1.320153904
LTBP4	-1.266693795
GNG7	-1.320425701
UBE2C	1.94352825
UBE2C	1.94311484
IL11RA	-1.123217225
CLDN1	3.134948667
KIAA1683	-1.576628697
C1orf107	1.101303941
UGCGL1	1.19481298
PPAT	1.084994176
C6orf173	1.539300359
C1orf107	1.101382149
C6orf173	1.539297048
CLDN1	3.133295482
CCNO	1.845282883
LTBP4	-1.266827188
UGCGL1	1.193763586
KIAA1683	-1.576776513
CNR1	-2.224821832
MBNL1	-1.273297134
GNG7	-1.320834287
NTN1	-2.129463962
C10orf81	2.356371786
MBNL1	-1.272633893
S100A11	1.072211529
WDSOF1	1.236961133
C10orf81	2.356506701
SCARA5	-2.724293596
S100A11	1.072459729
C1orf107	1.100873964
AES	-1.183593973
PDK4	-1.99933997
NUDCD1	1.368586935
PMP2	-2.003629828
CKS2	1.851875426
MYL6	-1.409796465
GPR56	1.345930457
CKS2	1.852156887
ECE2	1.176809251
MYL6	-1.409809433
PGM5	-2.449592753
NUDCD1	1.368755256
ESM1	2.393094831
AES	-1.183299225
ARNTL2	1.323499549
BID	1.007832846
BID	1.007883521
ARNTL2	1.323438219
GPR56	1.345736406
EIF5A2	1.352784282
EIF5A2	1.352751481
C17orf91	-1.812579274
C1orf107	1.101181333
C14orf143	1.155410569
PPAT	1.085627366
NEBL	2.323811953
C13orf3	1.886286216
NTN1	-2.130041212
AES	-1.183904868
C13orf3	1.886520999
GFRA2	-1.290354745
MELK	1.3442363
NEBL	2.323713841
CXCL3	2.564114139
MELK	1.344714813
CXCL12	-2.996912074
AHNAK	-1.693239554
ESM1	2.39237475
ESM1	2.393054117
CXCL12	-2.997121629
HMGB3	1.009592208
FAM107A	-1.705843296
WDSOF1	1.2381387
FNBP1	-1.774442073
CBX7	-1.703875735
PDK4	-1.998263103
AHNAK	-1.69277571
TRIM59	1.26903695
CBX7	-1.703594073
ARNTL2	1.323644131
AHNAK	-1.694251273
ARL4D	-1.383242742
TMPRSS3	2.148928193
CDH19	-3.384566693
FNBP1	-1.774565954
NPTX1	-2.589304708
PGM5	-2.449554898
ABI3BP	-2.209645165
PKD1L2	-1.195351551
HMGB3	1.009453694
ECE2	1.177319143
BIRC5	1.457218083
KIAA0513	-1.387853754
PMP2	-2.002762268
PER1	-1.46511648
TRIM59	1.269701011
TMPRSS3	2.148955641
AHNAK	-1.694205744
FAM107A	-1.70607935
PDE2A	-1.270999961
ANLN	1.572809899
MRPL42	1.107179507
BIRC5	1.457484492
EBPL	1.041397339
CXCL12	-2.997364387
FAM107A	-1.706284419
AHNAK	-1.692295044
GFRA2	-1.290021236
ANLN	1.572562882
PMP2	-2.003172032
C1QTNF2	-1.002543655
PER3	-1.56430727
C17orf91	-1.812745672
EBPL	1.041119221
MET	1.608206605
C20orf199	1.445976231
KIAA1704	1.072175568
MRPL42	1.107526996
PER3	-1.564278852
ECE2	1.177109835
ATP11A	1.498041223
PDE2A	-1.270581274
KIAA1704	1.073179246
CNR1	-2.225455224
BUB1	1.610163882
UCHL3	1.142940607
C20orf199	1.446012669
NPTX1	-2.589725049
ATP11A	1.497194962
PER3	-1.562159924
SCUBE2	-1.678571163
DTL	1.218792544
GNA11	-1.258226003
MET	1.608008517
DTL	1.219109848
KIAA0513	-1.388426922
C1QTNF2	-1.002087059
GNA11	-1.258274331
BUB1	1.610323279
ASPM	1.460209375
ZC3H8	1.028646614
SLC25A23	-1.131790717
ARL4D	-1.382423084
SLC25A23	-1.132839117
SLC25A23	-1.132782379
ASPM	1.460671373
EPHB2	1.258546922
OSBPL1A	-1.482069577
CXCL3	2.563634531
ATP11A	1.4982732
ASPM	1.459049112
ASPM	1.459113756
CUX2	-1.348804177
ABI3BP	-2.208858171
SCUBE2	-1.678667981
GREM2	-1.956735491
RUNX1	1.531218425
MET	1.607621264
CDH19	-3.386205946
DIO2	1.314643417
ENC1	1.566955307
TMTC4	1.173996667
KCNMA1	-2.216375384
TMTC4	1.173094069
CCL15	-1.342421631
KIAA1549	1.158304576
ATCAY	-1.299593927
WDR4	1.057517421
KLK10	2.386591388
GPR180	1.002958423
RAD54B	1.329910685
ZNF219	-1.016249714
WDHD1	1.055687133
DIO2	1.313328622
ZNF219	-1.016091914
PTCHD1	-2.807848388
RYR1	-1.239744167
RAD54B	1.330426583
GPR180	1.002883367
WDR4	1.05737631
RUNX1	1.531688675
MBNL1	-1.271972474
RUNDC2C	-1.069123591
OSBPL1A	-1.482421702
GPR180	1.003822742
ATCAY	-1.299061014
CHI3L1	1.487691352
MYO1C	-1.053595995
POLR1D	1.015498493
ENC1	1.567654005
KIAA1549	1.158052489
ANK3	-1.29459113
PTCHD1	-2.808188075
PGM5	-2.449696587
RASL12	-1.17759293
PHLDA1	1.476668238
FIGNL1	1.041512773
RTKN2	1.46561362
WDHD1	1.056070079
ANK3	-1.294482373
CHI3L1	1.487891314
MYO1C	-1.053892125
C14orf143	1.157200009
C7orf58	-1.739175172
MYLK	-2.552399517
PPP1R12B	-2.263267559
MYLK	-2.552927528
TBC1D1	-1.495278908
RTKN2	1.465766347
GREM2	-1.957881171
RUNX1	1.532449814
INPP5A	-1.04311337
ULK3	-1.033703444
MT1M	-2.569546903
GFRA2	-1.290090442
TBC1D1	-1.495640669
CSRP1	-1.705597965
POLR1D	1.015987187
FIGNL1	1.042243084
POPDC2	-2.048339572
KLK10	2.385635583
ANK3	-1.292722393
AHCY	1.066376109
CENPA	1.573464919
ULK3	-1.0333799
TLX2	-1.186680603
CSRP1	-1.705658573
CCL15	-1.342830517
PKD1L2	-1.195168716
PPP1R12B	-2.265617641
ECT2	1.546799083
CENPA	1.573717627
ANGPTL1	-2.713621225
ATAD2	1.403517333
ECT2	1.546251031
ECT2	1.5459376
POPDC2	-2.048249189
ANGPTL1	-2.71280403
ANK3	-1.294598658
KDELR3	1.294983534
FGFBP2	-1.061580189
C7orf58	-1.740091339
PHLDA1	1.477142096
PHLDA1	1.47683564
KIAA1549	1.158935714
TPM2	-2.306734022
TPM2	-2.306553567
ASTN1	-1.08290559
PDCD4	-1.190094804
GREM2	-1.95595031
ETV4	1.147504134
PHLDA1	1.477001768
TLX2	-1.186533545
ETV4	1.147581567
ECT2	1.545991439
PER1	-1.465265257
PGM5	-2.451089516
CD3EAP	1.067655775
C12orf29	1.079335956
PKD1L2	-1.194756429
ZC3H8	1.029302417
C12orf29	1.08053517
LRRC36	1.528309464
PTN	-1.879673055
DOCK3	-1.693525789
SEMA6A	-1.195103037
RTKN2	1.46585329
C1orf115	-1.038935869
ASPA	-1.722954578
ATP2B4	-1.953666329
PDCD4	-1.190152566
SLIT3	-1.282440137
HSPD1	1.212016815
FABP6	2.677521436
AHCY	1.066722978
PTN	-1.880102573
CNTFR	-1.452233629
SORD	1.297357996
MAP7D1	-1.005242813
SORD	1.298752235
SORD	1.298561267
SETD5	-1.051336428
PTGS1	-1.527438531
PTGS1	-1.527539234
TMEM97	1.130342709
DEXI	-1.082707627
MAD2L1	1.839388512
ADAMTS1	-1.605489329
ECT2	1.548453315
ILK	-1.026468916
ADAMTS1	-1.605230897
BICD1	1.116764997
TMEM97	1.130623464
FAM64A	1.281546364
NFE2L3	1.592324592
RSPO2	-2.651735696
FAM64A	1.281681602
RPS21	1.122719274
RPS21	1.122469896
MAD2L1	1.839741781
MGC13057	-2.1894909
TMEM97	1.131134647
ILK	-1.026344506
MAP7D1	-1.004944283
CD3EAP	1.068703542
DEXI	-1.082467477
C9orf61	-2.010203161
ZBTB47	-1.219842788
KCNMA1	-2.216197332
FGFBP2	-1.06223696
ATAD2	1.403380962
ZC3HAV1L	1.039617638
SFRP1	-1.691580005
ADAT2	1.040439945
NRXN1	-1.27982833
MORC4	1.078916189
RCN1	1.041337525
DACT3	-2.156895804
NEFM	-1.308353313
INPP5A	-1.042392369
ADAT2	1.040689339
RYR1	-1.238673149
CTNND2	-1.445618528
RPS6KA5	-1.07940047
RCN1	1.04081386
ATAD2	1.403524579
RPS6KA5	-1.080135185
BICD1	1.116274472
HSPD1	1.21417328
NFE2L3	1.593735855
SCNN1B	-1.351288147
DPT	-1.915213833
GALNT6	1.251894914
SLC26A2	-2.560935333
NKD2	1.329480479
CCNB2	1.009938673
CCNB2	1.009882716
NRXN1	-1.281089381
JPH2	-1.464817103
RASL12	-1.178038065
MLF1IP	1.285145896
ATP2B4	-1.951983776
MLF1IP	1.285074773
ASPA	-1.722564503
NDC80	1.18229461
GPR20	-1.2128436
C9orf61	-2.009544708
CD177	-1.193787978
C11orf82	1.039708178
SCD	1.414171084
JPH2	-1.464838246
IL1RN	1.393800961
SLC20A1	-1.526208235
GTF3A	1.086139404
C1orf115	-1.039256343
NBLA00301	-1.65247509
RNF183	1.587672786
EZH2	1.045787948
ASTN1	-1.082147556
MGC13057	-2.189522133
SH3TC2	1.322642463
KCNMA1	-2.215073719
EMP1	-1.645700774
SLC20A1	-1.525557304
RSPO2	-2.654123481
SH3TC2	1.32292918
GNG2	-1.225085046
EZH2	1.046043532
SEMA6A	-1.19554521
KCNMA1	-2.216433297
NDC80	1.183799569
RUNDC2C	-1.069947408
SEMA3B	-1.0647949
SCN9A	-1.418525725
ZBTB47	-1.219416822
CUX2	-1.346437719
MSX2	1.844712527
CCNB2	1.010651034
ORC6L	1.272413552
NBLA00301	-1.653587578
SFRP1	-1.692017452
SNTB1	1.238268004
SLC12A2	1.506104215
CKB	-1.407109581
SLC12A2	1.50645994
RNF183	1.586368118
SEMA6A	-1.194926736
ZC3HAV1L	1.04021392
SNTB1	1.237268253
NAAA	-1.439989606
LL22NC03-75B3.6	-1.306909781
KCNMA1	-2.214916046
GPR20	-1.212346427
ZNF135	-1.127700001
SCD	1.414060235
SVEP1	-1.072992012
STOM	-1.091170015
EMP1	-1.645749349
DBF4	1.141165569
SEMA3B	-1.064714166
CD177	-1.193325613
PDPN	1.486350912
KRT23	2.911595066
MT1E	-1.92862479
NRXN1	-1.280505258
DPEP1	2.031109266
APLN	1.124233111
TRIM29	1.20117438
ADCY5	-1.063552928
CFL2	-1.867481778
MTBP	1.112629629
CRYAB	-1.483723925
ORC6L	1.272910765
JAM3	-1.318083586
FGFR2	-1.198766539
CFL2	-1.867463989
UGCGL2	1.196953925
SCN9A	-1.418190816
ORC6L	1.273303674
IKZF1	-1.178732881
C9orf61	-2.010844513
PTPRZ1	-1.161093475
KIAA2022	-1.69487804
SCD	1.414233784
ADAMTSL3	-1.398863459
RRM2	1.237255888
SLMAP	-1.21022373
NAAA	-1.44089755
RRM2	1.237147159
OLFML2A	-1.368600668
RRM2	1.237244008
PDPN	1.486021471
RACGAP1	1.045740968
MNX1	1.256410766
RACGAP1	1.045685767
DPT	-1.91615763
ADCY5	-1.0631124
MTBP	1.111993496
MT1A	-1.280455969
C6orf204	-1.063463329
GNG2	-1.224342948
UGCGL2	1.197688132
SETD5	-1.049602309
FGFR1	-1.10327251
C8orf46	-1.243837568
RRM2	1.237512838
KLF6	-1.161559158
CLIP4	-1.701784631
UGCGL2	1.198023326
BHMT2	-1.853891901
CLIP4	-1.702395517
KLHDC8B	-1.025970533
KIF11	1.111991164
CXCL5	2.414244144
PTPRZ1	-1.160454052
CRYAB	-1.484237288
SLIT3	-1.283718235
KLF6	-1.161425033
IKZF1	-1.177046859
STOM	-1.091248966
HIGD1A	-1.243531105
BHMT2	-1.854244069
ACADS	-1.212637492
JAM3	-1.318106637
METTL7A	-1.690218153
AKR1B10	-2.732082053
RPS6KA5	-1.077700106
METTL7A	-1.690584329
C6orf204	-1.063285593
PFDN4	1.14349546
PDE6B	-1.003002409
C8orf46	-1.243791463
HIGD1A	-1.242800114
DBF4	1.141923605
OSTalpha	-2.696848573
SORBS2	-1.52438902
AKR1B10	-2.732154069
RHOU	-1.105575852
TMTC1	-1.448703835
C7	-1.154877935
C6orf204	-1.061587321
KLHDC8B	-1.025661188
SEMA3E	-1.492812894
KIAA2022	-1.6952089
KCNIP4	-1.135384455
DACH1	1.873289638
ZNF695	1.180877488
SETD5	-1.048588594
DOCK3	-1.691351727
FGFR2	-1.197185998
CPM	-1.564704156
KIF11	1.112443521
MEIS3P1	-1.207867866
CDCA7	1.795488889
RHOU	-1.106241754
CDCA7	1.795516693
CPM	-1.56399893
IKZF1	-1.177873049
TMTC1	-1.448406322
SGEF	-1.194605107
OLFML2A	-1.3695499
LL22NC03-75B3.6	-1.307521738
hCG_20426	-1.193553257
SP5	1.522694707
CDCA7	1.795749753
FGFR1	-1.102765554
PGR	-1.187708039
SLC26A10	-1.102595349
EYA2	-1.763961147
SOX4	1.058872391
DACT3	-2.158198124
MT1H	-1.576480547
ACADS	-1.212682571
SORBS2	-1.524143582
DNAJB4	-1.117673185
SORBS2	-1.523934798
SSTR2	-1.029800221
MT1H	-1.57654514
HS6ST3	-1.436291781
MT1E	-1.928751927
IL16	-1.021718794
SGEF	-1.195005198
ATCAY	-1.299274567
NEFM	-1.307464389
RNF43	1.689456444
TMTC1	-1.44830682
SOX4	1.058794042
SLMAP	-1.208989469
DNAJB4	-1.1174114
CAV1	-1.386179426
TRIM29	1.20082826
IL16	-1.022075731
OSTalpha	-2.697198967
CAV1	-1.385358282
MSX2	1.844592254
SEMA3E	-1.492548268
FAM59A	-1.052945942
FBLN1	-1.773499956
AZGP1	1.191493879
ZNF695	1.18318814
KCNMB2	-1.20255681
LOC100127983	-1.856336584
PTPRZ1	-1.160304477
MAOB	-1.182995379
TUBB6	-1.426083783
NEK2	1.230333591
TEF	-1.337736254
HIF3A	-1.286367299
ADAMTSL3	-1.398847059
FGFR1	-1.102033124
BTG2	-1.093883952
DNAH2	1.193518423
CTNND2	-1.442745352
MNX1	1.25566586
ADAMTSL3	-1.39887097
JPH2	-1.465510931
NKD2	1.328763704
LOC100127983	-1.855818041
SCN9A	-1.41743003
AZGP1	1.191431816
CD177	-1.194746104
FAM59A	-1.053299631
PYGM	-1.012922082
GGH	1.60515952
FGF13	-1.039850902
MEG3	-1.269040829
KIF26B	1.66452778
SEZ6L	-1.146226732
CENPF	1.099944394
NFATC1	-1.3017463
GGH	1.605358508
FGFR1	-1.102898826
APLN	1.124128279
CDCA2	1.078358887
HSPB1	-1.011334648
GHR	-1.550416549
TAGLN	-1.405137544
TMEM92	1.232209049
NEK2	1.231802076
hCG_20426	-1.193370181
HSPB1	-1.011616764
PGR	-1.187290161
CNTFR	-1.453434265
SVEP1	-1.072638273
KIAA0774	-1.463483918
CDCA2	1.07686808
MALAT1	-1.197941073
LOC100127983	-1.855569006
MT1B	-1.541033204
TMEM25	-1.427262802
NR3C1	-1.12781444
KIF26B	1.665205596
UGDH	-1.075568417
FGFR2	-1.198234377
SVEP1	-1.072665425
HSPB1	-1.01153176
KCNIP4	-1.135389072
CASC5	1.135997038
FOXP2	-1.233169723
UGDH	-1.075598765
ZNF135	-1.126897619
MEIS3P1	-1.208386929
FBLN1	-1.774371378
PDE6B	-1.001763738
TEF	-1.337368204
BDKRB1	-1.144923266
EYA2	-1.765109996
TMEM92	1.23194296
HIF3A	-1.287534434
LSP1	-1.074945395
CASC5	1.136531343
CARD14	1.105927985
ITGB8	1.156764519
HS6ST3	-1.435011923
KCNMB2	-1.202588345
CENPF	1.10164976
IL1RN	1.392729916
NR3C1	-1.12823757
MATN2	-1.068631933
BDKRB1	-1.144942542
SLC4A4	-1.34506232
HS6ST2	1.893762419
CXCL5	2.414408709
CTSF	-1.415534624
RAB9B	-1.377270391
MALAT1	-1.197704026
SLC26A10	-1.102566793
MALAT1	-1.196618857
MT1X	-1.455618218
SEMA6D	-1.324293582
MT1X	-1.455702738
TAGLN	-1.405650636
IL24	1.109478877
KIAA0408	-1.277542834
C1orf21	-1.050075366
NFATC1	-1.302399804
GPX2	1.313744588
MALAT1	-1.196995251
FOXP2	-1.233488642
CARD14	1.10578843
STMN2	-1.152038557
CTSF	-1.415844232
PLCL2	-1.249381518
ATRNL1	-1.363725469
ATRNL1	-1.363545842
SMPDL3A	-1.304394424
SEMA6D	-1.322632997
ITGB8	1.156957422
C1orf21	-1.051232653
KIAA0774	-1.462904648
SORBS1	-1.416936751
HPGD	-1.880772425
MT1G	-1.400279892
APLN	1.123192487
CKB	-1.409348134
BTG2	-1.09461195
FBLN1	-1.774909454
MAOB	-1.18338899
SMPDL3A	-1.30548463
IL10RA	-1.056711557
MALAT1	-1.197794468
SCNN1B	-1.351585861
SSTR2	-1.030341502
ZNF829	-1.083852712
ITGB8	1.155757691
ACSF2	-1.044879404
MATN2	-1.068716531
EFHA2	-1.41791346
PYGM	-1.014285937
SORBS1	-1.416080159
C6orf204	-1.063361041
ZNF829	-1.083622564
LGR6	1.537608139
C11orf82	1.041527852
GHR	-1.552166626
HSPA1A	-1.416554593
FOXA2	1.322154113
HSPH1	1.038365106
LSP1	-1.075172846
FGFR1	-1.101367914
FGFR1	-1.101901699
NFKBIL2	-1.15791524
IL10RA	-1.056936961
CHP2	-2.514950241
NFKBIL2	-1.158513826
MT1L	-1.512863917
RAB9B	-1.378459328
HSPA1A	-1.41641183
CCL26	1.504595719
ANGPT2	1.097486394
MT1G	-1.400358549
MOGAT2	-1.047121993
CXCL11	1.582293338
STXBP5L	-1.073171137
IL24	1.109708781
PDE6B	-1.002220263
TMEM25	-1.426678029
SLC8A1	-1.202881191
CCDC80	-1.741420591
SORBS1	-1.416551137
OLFML3	-1.114298205
TDGF1	1.083013713
PGR	-1.186509993
ZMAT1	-1.091797428
TNFRSF11B	1.266920945
TMEM25	-1.426598152
IL16	-1.022215229
MPDZ	-1.45542585
FOXP2	-1.233531948
PCDH9	-1.365333149
OLFML3	-1.114081444
SEZ6L	-1.144995503
TOX	-1.14603367
SLC8A1	-1.202020191
TMPO	1.044675089
ANGPT2	1.098787323
SLC4A4	-1.344280289
PLCL2	-1.249679609
HPGD	-1.881752192
FMN2	-1.111677863
DNAH2	1.192945773
PIGZ	-1.532191787
MPDZ	-1.455729082
SCML1	1.015155303
CXCL11	1.581001193
CLEC10A	-1.13423159
MEG3	-1.268454769
ZNF135	-1.126644888
GNAZ	-1.464431734
FABP1	-3.007167178
TNFRSF11B	1.26654765
FGF13	-1.040096774
CPNE8	-1.053823294
SP5	1.52218934
PTRF	-1.53384427
SIM2	1.674534899
SLC8A1	-1.202391724
SVEP1	-1.072027677
FOXP2	-1.23560943
TOX	-1.145783719
CCDC80	-1.742600033
MEG3	-1.2686709
TMPO	1.044355379
DDR2	-1.384092317
SP5	1.522388501
RAB9B	-1.378515176
HIF3A	-1.286326175
ATRNL1	-1.362672527
NDRG2	-1.037324948
CASC5	1.137574498
SLC8A1	-1.202290277
STMN2	-1.153378009
SORBS1	-1.414897542
PTRF	-1.534435801
FOXA2	1.320534034
CCL26	1.504186903
SLC26A3	-1.237642921
FOXA2	1.32087718
SELENBP1	-1.464879761
NEXN	-1.382620838
ADARB1	-1.140419109
PBLD	-1.064565645
HSPA1A	-1.416794901
OSTbeta	-2.243588825
SELENBP1	-1.464930751
FOXP2	-1.235264193
ENTPD5	-1.04913119
DDR2	-1.383237041
ENTPD5	-1.0486162
HIF3A	-1.286937236
CPNE8	-1.054307892
SCML1	1.016267675
HS6ST2	1.893722692
PCDH9	-1.3655857
IL10RA	-1.057448297
KIAA0408	-1.27687651
ABCA6	-1.10794305
EFHA2	-1.416896919
SIM2	1.67291421
PAPSS2	-1.070399337
ADH1C	-1.725591913
MEG3	-1.267610426
ANGPT2	1.096188722
CES2	-1.115528872
LOC644192	-1.14549984
SPG20	-1.355925207
PDZRN4	-1.356154464
PAPSS2	-1.070432271
CNTNAP3	-1.011690142
CNTNAP3	-1.011182336
ANTXR2	-1.031334823
CREB3L3	-1.139598578
PDE6A	-1.536160699
ABCA6	-1.108623967
TSPYL5	-1.266740671
ITGA2	1.246037984
NEXN	-1.383650751
PRUNE2	-1.798972687
GNAZ	-1.464471301
SLC4A4	-1.346718574
SPG20	-1.355798085
GNAZ	-1.464461927
FZD4	-1.063618354
ADARB1	-1.140302697
LOC644192	-1.145091959
NDRG2	-1.036475797
TUBB6	-1.42551169
GBA2	-1.009612033
FCRLA	-1.340053923
PRUNE2	-1.798563423
SERPINB5	1.391610294
GADD45B	-1.253347974
PDZRN4	-1.353948074
PDLIM3	-1.208794191
FZD4	-1.064129534
MT2A	-1.373190375
MT2A	-1.373029797
GBA2	-1.009337717
FMN2	-1.110794723
CLEC5A	1.064957073
TDGF1	1.082081585
ITGB8	1.157045216
SERPINB5	1.393114915
PDZRN3	-1.174017253
PRUNE2	-1.797329717
C7	-1.157848838
CLEC10A	-1.135161772
GADD45B	-1.254100274
CES2	-1.11672187
PDLIM3	-1.209134493
ITGA2	1.24638108
ANTXR2	-1.03277751
PBLD	-1.064897842
UGT1A6	-1.623422333
MOGAT2	-1.047564033
ITGA2	1.247221271
LOC541469	-1.099302257
UGT1A6	-1.623129305
ITGA2	1.246935029
RIC3	-1.080895943
KRT17	1.014676856
TSPYL5	-1.266152963
FCRLA	-1.338786248
ZMAT1	-1.090340796
CLEC5A	1.064485465
PBLD	-1.064822659
ANTXR2	-1.030653422
CA12	-1.27758971
IRX3	1.005528439
SAMD4A	-1.174743226
LGR6	1.534339846
GPR143	1.211020344
DSEL	-1.093321186
ADARB1	-1.138783112
TCEA3	-1.084247945
KRT17	1.014779923
SYNPO2	-1.222838663
LOC541469	-1.098644003
TCEA3	-1.084213329
HMGA2	1.131108872
CA12	-1.278298469
FILIP1	-1.483407845
ASB5	-1.656641732
CA12	-1.278473818
DDX60	-1.05871146
MMP12	1.579117006
PAQR8	-1.097559484
ABCB1	-1.29457256
TDGF3	1.713434421
MMP12	1.579211462
FMN2	-1.110488028
HS3ST5	-1.12213574
TCEA3	-1.084276441
HS3ST5	-1.122187129
RIC3	-1.080231008
RIC3	-1.081228377
DDX60	-1.058743188
SYNPO2	-1.223383415
SAMD4A	-1.174624146
PBLD	-1.064890857
PTPRO	1.397794502
COL6A1	-1.233539736
NPR3	-1.108636797
PDZRN3	-1.173726949
MSRB3	-1.293123689
GPR64	-1.206807991
COL6A2	-1.181388604
RNF152	-1.003295657
PAQR8	-1.09775633
FAM129A	-1.335225088
SYNPO2	-1.222274705
PLAC8	-2.0901605
NPR3	-1.108224113
AP1S2	-1.030752782
PLAC8	-2.08986547
FILIP1	-1.483397274
GRM8	1.681327156
CCDC144B	-1.082287263
COL6A1	-1.235380645
AP1S2	-1.030720458
PTPRO	1.396011159
COL6A2	-1.181501978
FAM129A	-1.334319476
UGT2B10	-1.444927647
P4HA3	1.169354194
CA12	-1.277875286
FILIP1	-1.484626568
CCDC144B	-1.081249534
ROR1	-1.010006863
GRIA3	-1.103267969
ADAM28	-1.085855958
STXBP5L	-1.071813618
NMU	1.274241892
BTNL3	-1.3477475
CXCL2	1.310480148
HBA2	-1.15060529
HMGA2	1.131255706
ASB5	-1.657060104
CALD1	-1.248550022
BTNL3	-1.348261569
NMU	1.274036362
KIAA1462	-1.31657848
CREB3L3	-1.140016467
C6orf168	-1.006831991
P4HA3	1.1685497
HBA2	-1.150117372
FMO5	-1.173653855
BNC2	-1.388895602
CALD1	-1.249358579
CALD1	-1.249497075
CGN	-1.051158919
ETNK1	-1.133124397
MSRB3	-1.292175227
BNC2	-1.3896007
KIAA1462	-1.317359766
IGF1	-1.059855342
IGF1	-1.059594583
IGF1	-1.059868282
GALNT3	1.077430902
BNC2	-1.389425204
CEACAM1	-1.312996004
ATF3	-1.175619361
DSEL	-1.092120184
ETNK1	-1.133023581
BNC2	-1.389736552
ROR1	-1.009823503
PLN	-1.427524282
PLN	-1.427612029
UGT2B10	-1.445718692
ATF3	-1.174416023
GALNT3	1.077583726
ADH1A	-1.170448574
ROR1	-1.010081003
ADAM28	-1.086636842
ADH1A	-1.170672261
CEACAM1	-1.312984166
CXCL2	1.3085237
CEACAM1	-1.313366263
AKAP12	-1.294670673
AKAP12	-1.294772355
SGK2	-1.171944752
NOX4	1.308834866
ANKS1B	-1.03204247
CTSL2	1.107747187
FMO5	-1.174301451
KCNH2	-1.021065968
SGK2	-1.171963391
IGF1	-1.061371831
EREG	1.494969116
CTSL2	1.10772492
FGGY	1.037927733
TSPAN2	-1.235787723
HRASLS2	-1.337964936
PLN	-1.427181715
NOX4	1.308422138
ANKS1B	-1.031853189
FGGY	1.037924612
THRSP	-1.008844368
C6orf168	-1.006859691
CGN	-1.051505941
EREG	1.493712855
GRIA3	-1.103504226
SLCO4C1	-1.417357823
MEP1A	-1.134939513
TSPAN2	-1.236382648
CALD1	-1.248290246
GRIA3	-1.103198804
ARHGAP6	-1.146003523
HRASLS2	-1.338655836
GPR64	-1.210584653
FAM40B	1.035883482
CYP4X1	1.235417581
MAP1B	-1.004450686
PIGR	-1.405654649
THRSP	-1.00919098
MAP1B	-1.004895787
NR4A3	-1.263923916
SLCO4C1	-1.416024511
ARHGAP6	-1.146999303
TFF2	1.169723431
RNF128	1.046532605
MEP1A	-1.135648583
RNF128	1.04555923
RNF152	-1.003333907
IRX3	1.007112877
PIGR	-1.406598729
CYP4X1	1.233744814
NR4A3	-1.262754189
FAM40B	1.036003247
LOC387763	-1.027489234
LOC387763	-1.027529715
KCNH2	-1.020781271
AIFM3	-1.005419959
UGT2B17	-2.011933415
SLC6A14	1.417943411
SLC6A14	1.415222957
UGT2B17	-2.015022328
NOX1	1.099930167
ISX	-1.127088111
PCSK1	1.179922215
LRRC19	-1.059731605
NOX1	1.098725389
NOX1	1.098742387
SEMG1	1.08261803
PCSK1	1.178447398
SFRP2	-1.130356748
DEFA6	1.218869219
DEFA6	1.218890154
SFRP2	-1.130592272
SPINK1	1.031042236
SFRP2	-1.131435707
