# Supplementary material for: Identification of 10 Hub genes related to the progression of colorectal cancer by co-expression analysis
Source: PeerJ. 2020 Jul 28;8:e9633. doi: 10.7717/peerj.9633 (PMC7664468; doi:10.7717/peerj.9633)
Supplement: Supplemental Information 2 [file peerj-08-9633-s002.txt]

ID	Description	GeneRatio	BgRatio	pvalue	p.adjust	qvalue	geneID	Count
GO:0048018	receptor ligand activity	73/990	478/17632	4.21882140194357e-15	3.6788122624948e-12	3.27291723498149e-12	3624/9518/199699/2921/152189/6387/3570/4969/64388/6359/2919/2045/5764/57556/4880/2980/3557/4852/7869/8862/7076/7472/5697/6750/6374/51561/3589/9723/650/3603/7857/2258/5367/6372/80031/11009/7474/1437/10344/6373/6997/4982/653/6363/5008/2641/651/6696/8742/3952/2920/5196/10022/4050/5967/3479/3552/2069/3553/5473/5197/56477/6347/7060/7432/2202/1907/9547/6019/1908/6364/6423/54097	73
GO:0001664	G protein-coupled receptor binding	50/990	274/17632	1.06790339714883e-13	4.6560588115689e-11	4.14234107209836e-11	2921/6387/2767/115908/6359/2919/5064/51308/636/340419/2316/6422/4852/7345/8862/7472/5697/4653/6374/2770/54894/6372/9368/7474/3303/10344/6373/9863/5028/2781/6363/2641/25927/718/10874/2920/5196/10022/5473/5197/56477/7032/6347/65055/1907/9547/1672/1908/6364/60675	50
GO:0005125	cytokine activity	42/990	219/17632	1.8613639549329e-12	5.41036456233828e-10	4.81342187644051e-10	3624/9518/2921/152189/6387/64388/6359/2919/3557/7076/7472/6374/51561/3589/650/3603/7857/6372/11009/7474/1437/10344/6373/4982/653/6363/5008/651/6696/8742/2920/5196/4050/3552/3553/5473/5197/56477/6347/9547/6364/54097	42
GO:0008009	chemokine activity	17/990	49/17632	5.64666493462346e-10	1.23097295574791e-07	1.09515580442565e-07	2921/6387/6359/2919/6374/6372/10344/6373/6363/2920/5196/5473/5197/56477/6347/9547/6364	17
GO:0042379	chemokine receptor binding	19/990	66/17632	2.03525274056026e-09	3.54948077953709e-07	3.15785530482718e-07	2921/6387/6359/2919/6374/6372/10344/6373/6363/2920/5196/5473/5197/56477/7032/6347/9547/1672/6364	19
GO:0005539	glycosaminoglycan binding	34/990	222/17632	9.22278413172612e-08	1.34037796047753e-05	1.19248980790915e-05	7123/8425/4316/25890/26577/3161/64388/6359/5212/1301/5764/9510/340419/7049/6422/8839/176/2263/2260/1511/6372/6373/151887/3990/9353/5196/5967/26032/10894/5197/1634/7060/5968/5068	34
GO:0016247	channel regulator activity	25/990	141/17632	2.78351628316884e-07	3.46746599846176e-05	3.08488947472998e-05	5348/255738/6330/64699/10008/493/2316/6446/9378/154/4852/53826/3708/80333/857/10242/2258/9992/30818/9368/7137/149111/5350/10110/4887	25
GO:0005126	cytokine receptor binding	37/990	281/17632	1.22362890356292e-06	0.000133375550488359	0.000118659802884984	3624/9518/637/2921/6387/3570/6359/2919/1271/7049/3557/6374/51561/3589/650/6372/1437/10344/6373/653/6363/5008/651/8742/2920/5196/4050/3552/3553/5473/5197/56477/7032/6347/9547/1672/6364	37
GO:0008146	sulfotransferase activity	13/990	52/17632	4.17507899741523e-06	0.000404518765082898	0.000359886926443863	6799/23302/6817/445329/6820/266722/90161/10090/83539/23563/92126/222537/6819	13
GO:0008201	heparin binding	24/990	163/17632	1.38621592817636e-05	0.00120878028936979	0.00107541172533261	7123/4316/25890/26577/64388/6359/1301/5764/9510/340419/7049/6422/8839/2263/2260/1511/6372/6373/151887/3990/9353/5196/5197/7060	24
GO:0016782	transferase activity, transferring sulfur-containing groups	14/990	71/17632	3.37652882970848e-05	0.00267666649045981	0.00238134138516282	6799/23302/6817/445329/6820/266722/7263/90161/10090/83539/23563/92126/222537/6819	14
GO:0005201	extracellular matrix structural constituent	22/990	155/17632	5.52638946749727e-05	0.00372646864958245	0.00331531554169757	8425/25890/4969/115908/1116/1301/4239/7045/1805/1300/176/2192/8483/4147/150356/2199/4256/1291/1292/8076/1634/2202	22
GO:0008081	phosphoric diester hydrolase activity	16/990	93/17632	5.55551518859769e-05	0.00372646864958245	0.00331531554169757	84812/5152/5138/5333/6609/5139/51196/54857/5158/23228/10924/79153/345557/5145/5577/5336	16
GO:0099106	ion channel regulator activity	17/990	106/17632	8.23236495414288e-05	0.00512758731429471	0.00456184433925061	255738/10008/2316/6446/9378/154/4852/3708/80333/857/10242/9992/30818/7137/5350/10110/4887	17
GO:0017080	sodium channel regulator activity	9/990	36/17632	0.000127152690419532	0.00692982162786449	0.00616523242363125	5348/255738/6330/64699/493/6446/53826/2258/10110	9
GO:0017147	Wnt-protein binding	9/990	36/17632	0.000127152690419532	0.00692982162786449	0.00616523242363125	4233/115908/6422/8322/5800/4919/6423/11211/6424	9
GO:0008083	growth factor activity	22/990	166/17632	0.000154923099285981	0.00794664368102207	0.00706986527391751	3624/9518/6387/3570/4969/2919/5764/7076/3589/650/2258/1437/6997/653/5008/651/5967/3479/2069/5473/7060/2202	22
GO:0070696	transmembrane receptor protein serine/threonine kinase binding	6/990	17/17632	0.000223534764992728	0.0102937212759204	0.00915798235194757	3624/650/9863/6997/653/651	6
GO:1901681	sulfur compound binding	28/990	242/17632	0.000230098760259817	0.0102937212759204	0.00915798235194757	7123/4316/2946/25890/37/26577/64388/6359/1301/5764/9510/340419/7049/6422/8839/2263/2260/1511/6372/6373/151887/3990/3673/9353/222537/5196/5197/7060	28
GO:0019838	growth factor binding	19/990	137/17632	0.000236094524677074	0.0102937212759204	0.00915798235194757	3590/8425/11082/3489/3570/83888/5764/7049/85409/8839/3557/2263/2260/2690/27286/3587/2/1843/1291	19
GO:0015459	potassium channel regulator activity	10/990	52/17632	0.000544917126672472	0.0211187073230339	0.0187886133475085	10008/2316/6446/154/80333/857/10242/9992/30818/10110	10
GO:0019199	transmembrane receptor protein kinase activity	13/990	81/17632	0.000545474527052797	0.0211187073230339	0.0187886133475085	8425/4233/2048/2045/7049/2263/2260/2049/4058/4921/4919/3815/2202	13
GO:0004222	metalloendopeptidase activity	16/990	113/17632	0.000565786745796367	0.0211187073230339	0.0187886133475085	9718/4316/4314/4312/9510/4320/4319/2191/22802/4225/4321/5650/10863/4322/4224/1179	16
GO:0048306	calcium-dependent protein binding	11/990	62/17632	0.000601457916306214	0.0211187073230339	0.0187886133475085	6282/6286/306/6285/57126/845/7436/11075/6616/7137/2	11
GO:0047555	3',5'-cyclic-GMP phosphodiesterase activity	6/990	20/17632	0.000605467526463129	0.0211187073230339	0.0187886133475085	5152/5138/5139/5158/5145/5577	6
GO:0008307	structural constituent of muscle	9/990	44/17632	0.000639209529007785	0.0214381042036457	0.0190727701570339	4637/10529/7169/6525/9499/10398/8470/91624/27295	9
GO:0004714	transmembrane receptor protein tyrosine kinase activity	11/990	64/17632	0.000794345485445702	0.0253614671839572	0.0225632560533275	4233/2048/2045/2263/2260/2049/4058/4921/4919/3815/2202	11
GO:0003779	actin binding	40/990	421/17632	0.000814359038016975	0.0253614671839572	0.0225632560533275	2934/10529/11170/54443/63876/23136/2318/8507/3778/4641/4638/1264/7169/6525/2316/4621/85458/9499/6840/6641/10486/1073/7111/84951/81930/6876/25802/4046/10580/11034/56776/7137/91624/85477/10979/171024/800/57530/634/4131	40
GO:0004089	carbonate dehydratase activity	5/990	15/17632	0.00103347567362129	0.0310755443930265	0.027646880996693	23632/759/762/760/771	5
GO:0005179	hormone activity	16/990	121/17632	0.00120155910027874	0.0349253178481021	0.031071896733524	3624/4880/2980/4852/8862/5697/6750/5367/2641/3952/10022/3479/7432/1907/6019/1908	16
GO:0005496	steroid binding	13/990	89/17632	0.00135118184717463	0.0369947334689091	0.0329129871639136	477/5375/114876/6820/5241/857/2908/367/9971/3291/85315/4306/54576	13
GO:0033612	receptor serine/threonine kinase binding	6/990	23/17632	0.00136447428459285	0.0369947334689091	0.0329129871639136	3624/650/9863/6997/653/651	6
GO:0034185	apolipoprotein binding	5/990	16/17632	0.00143422389418576	0.0369947334689091	0.0329129871639136	7804/255738/3329/7436/3990	5
GO:0001077	proximal promoter DNA-binding transcription activator activity, RNA polymerase II-specific	30/990	298/17632	0.00144245520406297	0.0369947334689091	0.0329129871639136	144455/55922/6662/3131/9314/2118/23635/1316/79733/4692/1052/5241/6659/3727/5087/7008/4208/1879/2908/2354/367/9971/8929/9464/2353/4211/2737/8091/1958/8013	30
GO:0019955	cytokine binding	16/990	125/17632	0.00169871998493102	0.0423223950531386	0.0376528309441854	3590/8425/3570/64388/1271/7049/3557/10630/53832/2690/3587/7538/2/8322/3598/3815	16
GO:0005178	integrin binding	16/990	126/17632	0.0018469209529135	0.0447365297483493	0.0398006064999197	8425/11082/6387/3611/7045/8839/57126/83700/2191/3696/3673/84978/3479/3553/7060/6423	16
GO:0001540	amyloid-beta binding	10/990	61/17632	0.00196800842583339	0.0459207946643033	0.0408542077107576	1191/2048/590/154/9452/1410/22871/3673/8322/2892	10
GO:0042562	hormone binding	14/990	104/17632	0.00200113554729762	0.0459207946643033	0.0408542077107576	3624/9340/477/3329/1393/6820/2690/2908/367/216/4883/7433/1136/10267	14
GO:0008237	metallopeptidase activity	21/990	189/17632	0.00219882209615682	0.0491634068679167	0.0437390522231465	9718/4316/4314/4312/290/9510/4320/1800/4319/1368/2191/22802/4225/4321/5650/119587/10863/4322/4224/1363/1179	21
