# Supplementary material for: Identification of 10 Hub genes related to the progression of colorectal cancer by co-expression analysis
Source: PeerJ. 2020 Jul 28;8:e9633. doi: 10.7717/peerj.9633 (PMC7664468; doi:10.7717/peerj.9633)
Supplement: Supplemental Information 3 [file peerj-08-9633-s003.txt]

ID	Description	GeneRatio	BgRatio	pvalue	p.adjust	qvalue	geneID	Count
hsa04060	Cytokine-cytokine receptor interaction	45/485	294/7482	3.9842888818319e-08	1.1235694646766e-05	1.01494516779297e-05	3624/3590/9518/2921/6387/3570/6359/2919/1271/3557/6374/51561/3589/650/3603/53832/2690/6372/11009/3587/1437/10344/6373/8771/4982/653/6363/5008/651/8742/10913/3952/3598/2920/5196/4050/3552/3553/5473/608/5197/56477/6347/9547/6364	45
hsa00040	Pentose and glucuronate interconversions	12/485	34/7482	7.08329132107557e-07	9.98744076271655e-05	9.02187631421204e-05	7360/231/6652/57016/7358/54578/10720/7365/79799/7366/54576/7367	12
hsa04978	Mineral absorption	13/485	51/7482	1.48141098049049e-05	0.00139252632166106	0.0012578998501007	477/4499/4493/4489/4496/4490/4501/4495/6546/4494/1811/4502/6523	13
hsa00053	Ascorbate and aldarate metabolism	9/485	27/7482	3.06682616774431e-05	0.00216211244825974	0.00195308403314243	7358/54578/10720/7365/79799/7366/54576/9104/7367	9
hsa00982	Drug metabolism - cytochrome P450	14/485	72/7482	0.00017511334125505	0.00987639244678482	0.00892156391236255	2946/4129/4128/119391/126/54578/10720/7365/2330/124/79799/7366/54576/7367	14
hsa04657	IL-17 signaling pathway	16/485	93/7482	0.000275133359906121	0.0122250826701657	0.0110431877796943	2921/4314/4312/2919/6374/3727/6372/2354/5596/1437/2353/2920/4322/3553/6347/6364	16
hsa00830	Retinol metabolism	13/485	67/7482	0.000303459498904822	0.0122250826701657	0.0110431877796943	5959/54884/10170/126/216/54578/10720/7365/124/79799/7366/54576/7367	13
hsa05323	Rheumatoid arthritis	15/485	90/7482	0.000602004665254378	0.0212206644502168	0.019169095919942	4314/6387/4312/2919/6374/51561/3589/6372/1437/2353/4050/3552/3553/6347/6364	15
hsa05204	Chemical carcinogenesis	14/485	82/7482	0.000708802539486855	0.0222091462372548	0.0200620133983414	2946/6799/6817/445329/119391/126/54578/10720/7365/124/79799/7366/54576/7367	14
hsa00140	Steroid hormone biosynthesis	11/485	60/7482	0.00142625334206215	0.0396664111219951	0.0358315471874685	6820/3294/3284/54578/3291/10720/7365/79799/7366/54576/7367	11
hsa00983	Drug metabolism - other enzymes	13/485	79/7482	0.0015472713558225	0.0396664111219951	0.0358315471874685	3251/2946/6241/119391/8824/54578/1066/10720/7365/79799/7366/54576/7367	13
hsa04062	Chemokine signaling pathway	23/485	190/7482	0.00264018625302083	0.0620443769459895	0.0560460590553545	2788/2921/6387/5906/10235/6359/2919/54331/111/6374/2770/6372/10344/6373/6363/2920/5196/5473/5197/56477/6347/9547/6364	23
hsa00910	Nitrogen metabolism	5/485	17/7482	0.00361215736776666	0.0783560290546306	0.0707807354655491	23632/759/762/760/771	5
hsa04022	cGMP-PKG signaling pathway	20/485	163/7482	0.00419043730726538	0.0844073800463456	0.0762470547637761	477/5138/2767/3778/4638/493/5139/154/291/111/10398/3708/2770/10242/4208/4772/6546/84699/5350/5997	20
hsa04976	Bile secretion	11/485	71/7482	0.00559997131560165	0.105279460733311	0.095101267254428	477/343/9429/760/111/9971/8671/366/5243/6523/28234	11
hsa05134	Legionellosis	9/485	55/7482	0.00822782569495858	0.140646273041934	0.12704889166162	2921/2919/3329/3306/3303/840/718/2920/3553	9
hsa04972	Pancreatic secretion	13/485	96/7482	0.00867409150327976	0.140646273041934	0.12704889166162	477/5906/3778/493/760/6558/111/3708/22802/8671/1811/7220/1179	13
hsa00980	Metabolism of xenobiotics by cytochrome P450	11/485	76/7482	0.00936300884359959	0.140646273041934	0.12704889166162	2946/119391/126/54578/10720/7365/124/79799/7366/54576/7367	11
hsa04024	cAMP signaling pathway	22/485	199/7482	0.00947616733261257	0.140646273041934	0.12704889166162	5348/477/6662/5906/493/1261/5139/154/4852/111/51196/10398/2770/6752/4772/2353/7137/84699/4886/2737/2892/5350	22
hsa05414	Dilated cardiomyopathy (DCM)	12/485	90/7482	0.012876128950704	0.181553418204926	0.164001221372124	6445/7169/1674/111/3679/3696/6546/7137/3673/6442/3479/5350	12
hsa04115	p53 signaling pathway	10/485	72/7482	0.0170145506969553	0.220015750440582	0.198745097449126	637/1111/891/9133/5366/6241/64065/5268/4616/3479	10
hsa00860	Porphyrin and chlorophyll metabolism	7/485	42/7482	0.0171643493251518	0.220015750440582	0.198745097449126	54578/10720/7365/79799/7366/54576/7367	7
hsa04713	Circadian entrainment	12/485	96/7482	0.0207094284491111	0.250336024553489	0.226134072198374	2788/5187/8863/6261/9252/54331/6263/111/3708/2770/2353/2892	12
hsa04640	Hematopoietic cell lineage	12/485	97/7482	0.0222997239392727	0.250336024553489	0.226134072198374	3590/3570/290/3589/1437/1380/3673/930/931/3552/3815/3553	12
hsa05133	Pertussis	10/485	76/7482	0.0240832901799151	0.250336024553489	0.226134072198374	1073/6374/51561/2770/6372/840/2353/718/3552/3553	10
hsa04270	Vascular smooth muscle contraction	14/485	121/7482	0.0242835669972344	0.250336024553489	0.226134072198374	4637/54776/2767/94274/3778/72/4638/4660/111/10398/3708/10242/800/10267	14
hsa04360	Axon guidance	19/485	181/7482	0.0249893984098244	0.250336024553489	0.226134072198374	9423/6387/4233/2048/2045/57556/6586/3611/7869/1073/10398/9723/2770/80031/7474/2049/9353/5336/7220	19
hsa04668	TNF signaling pathway	13/485	110/7482	0.0251033908956701	0.250336024553489	0.226134072198374	2921/4314/2919/9252/6374/1437/840/2353/84699/2920/3553/6347/6364	13
hsa00350	Tyrosine metabolism	6/485	36/7482	0.026598323521458	0.250336024553489	0.226134072198374	8639/4129/4128/126/124/7173	6
hsa04310	Wnt signaling pathway	17/485	158/7482	0.0266314919737754	0.250336024553489	0.226134072198374	4316/340419/6422/85409/7472/54894/4772/7474/59352/8549/8322/166336/27121/4919/6423/11211/6424	17
hsa04960	Aldosterone-regulated sodium reabsorption	6/485	37/7482	0.0300715248011071	0.258736520408985	0.233722426050669	477/6446/6338/3291/4306/3479	6
hsa04970	Salivary secretion	11/485	90/7482	0.0302776779202003	0.258736520408985	0.233722426050669	477/3778/493/154/6558/6263/111/3708/1469/54831/3783	11
hsa04974	Protein digestion and absorption	11/485	90/7482	0.0302776779202003	0.258736520408985	0.233722426050669	477/10008/1301/1300/117247/4225/6546/3783/1291/1292/4224	11
hsa05202	Transcriptional misregulation in cancer	19/485	186/7482	0.0320024538360258	0.265432117110567	0.239770706759079	4314/7704/4233/7102/861/2118/5087/4208/3002/3248/1437/5328/4211/4616/5090/8091/2892/3479/8013	19
hsa05205	Proteoglycans in cancer	20/485	201/7482	0.0360297062599106	0.290296490436994	0.262231245560853	54776/4233/2318/288/4660/27250/2316/51196/7472/2260/3708/857/7474/5328/3673/8322/5336/3479/1634/11211	20
hsa05030	Cocaine addiction	7/485	49/7482	0.0371229332584975	0.290796310524897	0.262682744109836	8787/111/2770/4129/2354/4128/84699	7
hsa04928	Parathyroid hormone synthesis, secretion and action	12/485	106/7482	0.0408955257874097	0.30530018850885	0.275784418137894	2767/111/2260/3708/2770/3727/4208/9368/2353/84699/4322/1958	12
hsa05410	Hypertrophic cardiomyopathy (HCM)	10/485	83/7482	0.0411688930253759	0.30530018850885	0.275784418137894	6445/7169/1674/3679/3696/6546/7137/3673/6442/3479	10
hsa00260	Glycine, serine and threonine metabolism	6/485	40/7482	0.0422223664959048	0.30530018850885	0.275784418137894	8639/1610/4129/29968/4128/29958	6
hsa04530	Tight junction	17/485	170/7482	0.048571897963711	0.341912768436774	0.308857372010822	9076/4637/5906/861/23370/4621/58494/83700/10398/137075/9368/8777/23562/79861/9075/57530/9073	17
hsa04971	Gastric acid secretion	9/485	75/7482	0.0522860406061655	0.341912768436774	0.308857372010822	477/4638/760/111/6750/3708/2770/6752/9992	9
hsa04914	Progesterone-mediated oocyte maturation	11/485	99/7482	0.0547761901868397	0.341912768436774	0.308857372010822	891/64506/699/995/4085/9133/111/2770/5241/890/3479	11
hsa04933	AGE-RAGE signaling pathway in diabetic complications	11/485	99/7482	0.0547761901868397	0.341912768436774	0.308857372010822	84812/5333/51196/4772/5336/3552/50507/3553/1958/6347/27035	11
hsa04924	Renin secretion	8/485	65/7482	0.0576241186942922	0.341912768436774	0.308857372010822	3778/5139/154/111/3708/2770/22802/1179	8
hsa04110	Cell cycle	13/485	124/7482	0.0576341497307136	0.341912768436774	0.308857372010822	1111/891/699/10744/995/990/7272/4085/9133/10926/4173/890/4616	13
hsa04964	Proximal tubule bicarbonate reclamation	4/485	23/7482	0.0578647845461102	0.341912768436774	0.308857372010822	477/762/760/8671	4
hsa04670	Leukocyte transendothelial migration	12/485	112/7482	0.0581105603546785	0.341912768436774	0.308857372010822	9076/6387/5906/58494/83700/10398/2770/137075/23562/5336/9075/9073	12
hsa04923	Regulation of lipolysis in adipocytes	7/485	54/7482	0.0581979180317913	0.341912768436774	0.308857372010822	11343/5742/154/4852/111/2770/4886	7
hsa04610	Complement and coagulation cascades	9/485	79/7482	0.0684871893828468	0.394150763386996	0.356045109143908	1675/1191/2161/730/623/1380/5328/2/718	9
hsa05020	Prion diseases	5/485	35/7482	0.0729932979761048	0.411682200585231	0.371881644425629	730/3303/3552/3553/1958	5
hsa04730	Long-term depression	7/485	60/7482	0.0916118483959797	0.496582777517902	0.448574214853798	2767/6261/3708/2770/2781/2892/3479	7
hsa00360	Phenylalanine metabolism	3/485	17/7482	0.093504240606193	0.496582777517902	0.448574214853798	8639/4129/4128	3
hsa04510	Focal adhesion	18/485	199/7482	0.0938664649395775	0.496582777517902	0.448574214853798	54776/4233/5906/2318/4638/4660/3611/2316/10398/3679/857/3696/3673/6696/1291/1292/3479/7060	18
hsa05144	Malaria	6/485	49/7482	0.0950903190991728	0.496582777517902	0.448574214853798	4233/3039/3040/3553/6347/7060	6
hsa04911	Insulin secretion	9/485	85/7482	0.0981076516608292	0.503024686697342	0.454393334008051	477/2767/3778/111/10242/6616/2641/84699/3783	9
hsa05132	Salmonella infection	9/485	86/7482	0.103666657757321	0.522035669420796	0.471566375512627	2921/2318/2919/2316/1437/2353/2920/3552/3553	9
hsa04371	Apelin signaling pathway	13/485	137/7482	0.106358399677117	0.526194187876262	0.475322857282775	2788/6261/4638/54331/6263/8862/111/3708/2770/4208/6546/6696/1958	13
hsa04114	Oocyte meiosis	12/485	125/7482	0.110320768147873	0.533582894963663	0.481997239944779	891/64506/699/10744/995/4085/9133/111/3708/5241/367/3479	12
hsa05217	Basal cell carcinoma	7/485	63/7482	0.111636137598781	0.533582894963663	0.481997239944779	7472/650/7474/8322/4616/2737/11211	7
hsa04921	Oxytocin signaling pathway	14/485	152/7482	0.115395641780285	0.54235951636734	0.489925356330334	4637/54776/6261/4638/4660/6263/111/10398/3708/2770/4208/4772/2353/5997	14
hsa04726	Serotonergic synapse	11/485	115/7482	0.124916305431731	0.577481936586033	0.521652215953042	2788/5742/54331/111/3708/2770/4129/4128/1843/7220/260293	11
hsa00230	Purine metabolism	12/485	130/7482	0.135973003409764	0.617752888434501	0.558029858160318	5471/3251/5152/5138/5139/111/6241/5158/957/9060/5145/270	12
hsa00052	Galactose metabolism	4/485	31/7482	0.138008624011963	0.617752888434501	0.558029858160318	7360/231/57016/6476	4
hsa04261	Adrenergic signaling in cardiomyocytes	13/485	144/7482	0.140472285269831	0.618956006970194	0.559116661764789	477/6330/7169/493/9252/154/111/2770/6332/6546/7137/84699/5350	13
hsa04940	Type I diabetes mellitus	5/485	43/7482	0.143347594456061	0.621908025178604	0.561783285155738	3329/3002/3552/3553/1363	5
hsa05031	Amphetamine addiction	7/485	68/7482	0.149651487445811	0.628141802032553	0.56741439377334	111/4129/2354/4128/2353/84699/2892	7
hsa00480	Glutathione metabolism	6/485	56/7482	0.152758672110844	0.628141802032553	0.56741439377334	2946/290/6241/2878/2877/119391	6
hsa00071	Fatty acid degradation	5/485	44/7482	0.153694270710093	0.628141802032553	0.56741439377334	37/35/10449/126/124	5
hsa02010	ABC transporters	5/485	44/7482	0.153694270710093	0.628141802032553	0.56741439377334	10351/9429/10350/23460/5243	5
hsa04020	Calcium signaling pathway	16/485	188/7482	0.159390070994049	0.628520546584891	0.567756522111025	84812/5333/2767/6261/4638/493/154/291/6263/51196/3708/623/6546/5336/3706/5350	16
hsa04512	ECM-receptor interaction	8/485	82/7482	0.160468605154875	0.628520546584891	0.567756522111025	3161/3679/3696/3673/6696/1291/1292/7060	8
hsa04064	NF-kappa B signaling pathway	9/485	95/7482	0.161367469265403	0.628520546584891	0.567756522111025	6387/79092/5328/6363/4616/5336/2920/4050/3553	9
hsa04215	Apoptosis - multiple species	4/485	33/7482	0.162702127307436	0.628520546584891	0.567756522111025	637/332/5366/840	4
hsa04630	JAK-STAT signaling pathway	14/485	162/7482	0.165313990400246	0.629980341795532	0.569075187437547	3590/2273/3570/1271/51561/3589/53832/2690/11009/3587/1437/5008/3952/3598	14
hsa04210	Apoptosis	12/485	136/7482	0.170658121190252	0.641674535675347	0.579638811621628	84823/637/332/5366/3708/3002/8722/840/2353/4001/4616/79861	12
hsa04915	Estrogen signaling pathway	12/485	137/7482	0.176830894455513	0.656135687321771	0.592701890003242	192666/25984/111/3708/2770/5241/3306/3303/2353/84699/3872/3859	12
hsa05412	Arrhythmogenic right ventricular cardiomyopathy (ARVC)	7/485	72/7482	0.183863258542292	0.665634699178611	0.601282557675341	6445/1674/3679/3696/6546/3673/6442	7
hsa00340	Histidine metabolism	3/485	23/7482	0.184186859932912	0.665634699178611	0.601282557675341	443/4129/4128	3
hsa00270	Cysteine and methionine metabolism	5/485	47/7482	0.186472132039398	0.665634699178611	0.601282557675341	191/23743/7263/23382/1036	5
hsa00534	Glycosaminoglycan biosynthesis - heparan sulfate / heparin	3/485	24/7482	0.201066738889756	0.685933618822634	0.619619021108912	266722/90161/222537	3
hsa03320	PPAR signaling pathway	7/485	74/7482	0.202087892977345	0.685933618822634	0.619619021108912	4312/2172/3611/6319/10580/2168/4973	7
hsa04918	Thyroid hormone synthesis	7/485	74/7482	0.202087892977345	0.685933618822634	0.619619021108912	477/111/3708/2878/2877/84699/7173	7
hsa00500	Starch and sucrose metabolism	4/485	36/7482	0.202395014417034	0.685933618822634	0.619619021108912	7360/5837/57733/6476	4
hsa04010	MAPK signaling pathway	23/485	295/7482	0.204320652415253	0.685933618822634	0.619619021108912	4233/5906/2318/10235/2316/9252/2263/2260/3306/3727/4208/4772/3315/3303/285/2353/4616/1843/3479/3552/2069/3815/3553	23
hsa04672	Intestinal immune network for IgA production	5/485	49/7482	0.209608842149189	0.694630381024621	0.627474998909885	6387/57379/608/5284/56477	5
hsa04213	Longevity regulating pathway - multiple species	6/485	62/7482	0.211837633929494	0.694630381024621	0.627474998909885	111/1410/3306/3303/3170/3479	6
hsa00330	Arginine and proline metabolism	5/485	50/7482	0.221511428076312	0.704149312516612	0.63607366042934	1610/1152/4129/4128/283208	5
hsa00590	Arachidonic acid metabolism	6/485	63/7482	0.222385159859043	0.704149312516612	0.63607366042934	5742/2053/5730/2878/2877/11283	6
hsa04514	Cell adhesion molecules (CAMs)	12/485	144/7482	0.222893491715588	0.704149312516612	0.63607366042934	1001/9076/9378/58494/83700/22871/137075/3696/257194/23562/9075/9073	12
hsa05167	Kaposi sarcoma-associated herpesvirus infection	15/485	186/7482	0.224728503994663	0.704149312516612	0.63607366042934	2788/637/2921/2919/54331/3708/4772/1437/7538/285/2353/718/5336/7098/2920	15
hsa04728	Dopaminergic synapse	11/485	131/7482	0.22846313556977	0.707984661875551	0.639538216401207	2788/54331/111/3708/2770/4129/4128/3800/2353/84699/2892	11
hsa04927	Cortisol synthesis and secretion	6/485	64/7482	0.233102259214652	0.714509098897086	0.645431884781989	2767/111/3708/5087/3284/84699	6
hsa00790	Folate biosynthesis	3/485	26/7482	0.235802993281539	0.71501552801499	0.645889353414064	231/57016/8836	3
hsa00603	Glycosphingolipid biosynthesis - globo and isoglobo series	2/485	15/7482	0.253540768528927	0.744796794530452	0.672791430669538	2523/6489	2
hsa00604	Glycosphingolipid biosynthesis - ganglio series	2/485	15/7482	0.253540768528927	0.744796794530452	0.672791430669538	30815/6489	2
hsa00601	Glycosphingolipid biosynthesis - lacto and neolacto series	3/485	27/7482	0.253547844946537	0.744796794530452	0.672791430669538	2651/2523/6489	3
hsa04744	Phototransduction	3/485	28/7482	0.271473215665897	0.788201436152305	0.711999804213728	8787/5158/5145	3
hsa04611	Platelet activation	10/485	123/7482	0.274522067307191	0.788201436152305	0.711999804213728	5906/10235/4638/5742/111/3708/2770/5028/3673/5336	10
hsa05120	Epithelial cell signaling in Helicobacter pylori infection	6/485	68/7482	0.277424218925696	0.788201436152305	0.711999804213728	4233/2919/58494/83700/5803/5336	6
hsa04151	PI3K-Akt signaling pathway	26/485	354/7482	0.279504055373158	0.788201436152305	0.711999804213728	2788/3570/4233/1902/6446/54331/2263/2260/3679/8115/2690/3696/285/9863/5008/84699/3673/6696/930/1291/1292/3479/10110/2069/3815/7060	26
hsa04925	Aldosterone synthesis and secretion	8/485	96/7482	0.28262091977826	0.789099993836331	0.712811491259396	477/5138/2767/493/111/3708/3284/84699	8
hsa05418	Fluid shear stress and atherosclerosis	11/485	139/7482	0.28997143083048	0.801685720531326	0.724180456769619	2946/4880/857/4208/2353/119391/1843/3552/3553/6347/27035	11
hsa04934	Cushing syndrome	12/485	154/7482	0.295949086719341	0.810268373348099	0.731933357037103	2767/5906/111/7472/3708/2770/5087/3284/7474/84699/8322/11211	12
hsa04725	Cholinergic synapse	9/485	112/7482	0.30110223927455	0.816450302648299	0.737517630611752	2788/2767/54331/111/3708/2770/2353/84699/1136	9
hsa00512	Mucin type O-glycan biosynthesis	3/485	31/7482	0.325846257995009	0.862694297808666	0.779290855056727	11227/11226/2591	3
hsa01523	Antifolate resistance	3/485	31/7482	0.325846257995009	0.862694297808666	0.779290855056727	9429/8836/3553	3
hsa00511	Other glycan degradation	2/485	18/7482	0.327334361225274	0.862694297808666	0.779290855056727	2517/57704	2
hsa04916	Melanogenesis	8/485	101/7482	0.33127466759277	0.864696805367858	0.7810997644607	111/7472/2770/7474/84699/8322/3815/11211	8
hsa04926	Relaxin signaling pathway	10/485	130/7482	0.334226779379775	0.864696805367858	0.7810997644607	2788/4312/54331/111/2770/2353/84699/10022/4322/6019	10
hsa04919	Thyroid hormone signaling pathway	9/485	116/7482	0.337780624110053	0.865946690900317	0.782228813728543	477/84812/5333/1734/10231/51196/117247/5336/5350	9
hsa04540	Gap junction	7/485	88/7482	0.34430564408205	0.873500824785215	0.78905263007847	2767/1902/111/3708/2770/84617/79861	7
hsa00562	Inositol phosphate metabolism	6/485	74/7482	0.346922313389873	0.873500824785215	0.78905263007847	84812/5333/3632/51196/5336/3706	6
hsa04015	Rap1 signaling pathway	15/485	206/7482	0.357953751152861	0.888061130371228	0.8022052764085	1268/4233/5906/10235/1902/111/51196/2263/2260/2770/285/9863/5028/3479/3815	15
hsa00561	Glycerolipid metabolism	5/485	61/7482	0.361735840133909	0.888061130371228	0.8022052764085	231/11343/57016/80168/3990	5
hsa00051	Fructose and mannose metabolism	3/485	33/7482	0.362152588626564	0.888061130371228	0.8022052764085	231/6652/57016	3
hsa04913	Ovarian steroidogenesis	4/485	49/7482	0.393542150249618	0.949765907389573	0.857944567332126	111/3294/3284/3479	4
hsa00250	Alanine, aspartate and glutamate metabolism	3/485	35/7482	0.398145000436755	0.949765907389573	0.857944567332126	5471/443/2875	3
hsa05143	African trypanosomiasis	3/485	35/7482	0.398145000436755	0.949765907389573	0.857944567332126	3039/3040/3553	3
hsa05170	Human immunodeficiency virus 1 infection	15/485	212/7482	0.400787741061557	0.949765907389573	0.857944567332126	2788/637/1111/891/2767/995/9133/54331/1073/3708/2770/4772/2353/5336/8905	15
hsa04810	Regulation of actin cytoskeleton	15/485	213/7482	0.407978469679915	0.958749403747799	0.866059558443327	2934/54776/6387/4638/4660/1902/1073/2263/10398/2260/3679/623/3696/3673/85477	15
hsa04550	Signaling pathways regulating pluripotency of stem cells	10/485	139/7482	0.413871186839383	0.964559294947983	0.871307761767122	3624/9314/2263/7472/2260/7474/4211/8322/3479/11211	10
hsa05215	Prostate cancer	7/485	97/7482	0.441560038276618	0.999999998067058	0.903322133378977	4314/2263/2260/367/5328/84699/3479	7
hsa04614	Renin-angiotensin system	2/485	23/7482	0.444863914051137	0.999999998067058	0.903322133378977	290/1511	2
hsa04380	Osteoclast differentiation	9/485	128/7482	0.450511524383589	0.999999998067058	0.903322133378977	3727/4772/2354/4982/2353/5336/3552/3553/27035	9
hsa05166	Human T-cell leukemia virus 1 infection	15/485	219/7482	0.451211381416378	0.999999998067058	0.903322133378977	4316/1111/10744/4085/9133/4488/291/111/4772/890/1437/7538/2353/84699/1958	15
hsa01212	Fatty acid metabolism	4/485	53/7482	0.452856213406484	0.999999998067058	0.903322133378977	37/6319/35/10449	4
hsa04724	Glutamatergic synapse	8/485	114/7482	0.461438628529409	0.999999998067058	0.903322133378977	2788/54331/111/3708/2770/2918/7220/2892	8
hsa04070	Phosphatidylinositol signaling system	7/485	99/7482	0.463009667603478	0.999999998067058	0.903322133378977	84812/5333/3632/51196/3708/5336/3706	7
hsa05224	Breast cancer	10/485	147/7482	0.484833548218871	0.999999998067058	0.903322133378977	7472/2260/5241/7474/2353/8322/4616/3479/3815/11211	10
hsa04662	B cell receptor signaling pathway	5/485	71/7482	0.491489196788501	0.999999998067058	0.903322133378977	4772/1380/2353/930/5336	5
hsa05332	Graft-versus-host disease	3/485	41/7482	0.501835833202825	0.999999998067058	0.903322133378977	3002/3552/3553	3
hsa04950	Maturity onset diabetes of the young	2/485	26/7482	0.50972765997765	0.999999998067058	0.903322133378977	3110/3170	2
hsa01524	Platinum drug resistance	5/485	73/7482	0.516442194984198	0.999999998067058	0.903322133378977	637/2946/332/5366/119391	5
hsa00430	Taurine and hypotaurine metabolism	1/485	11/7482	0.521794719480144	0.999999998067058	0.903322133378977	1036	1
hsa05225	Hepatocellular carcinoma	11/485	168/7482	0.531710506352778	0.999999998067058	0.903322133378977	2946/4233/8110/7472/7474/119391/6604/8322/4616/5336/11211	11
hsa04080	Neuroactive ligand-receptor interaction	18/485	277/7482	0.531861093289225	0.999999998067058	0.903322133378977	9340/1268/1902/154/1511/6752/2690/2908/623/5028/4886/3952/2918/9934/2892/7433/4887/1136	18
hsa05416	Viral myocarditis	4/485	59/7482	0.537785703254036	0.999999998067058	0.903322133378977	6445/637/857/6442	4
hsa05032	Morphine addiction	6/485	91/7482	0.543729997742805	0.999999998067058	0.903322133378977	2788/5138/5139/54331/111/2770	6
hsa04973	Carbohydrate digestion and absorption	3/485	44/7482	0.550171001187029	0.999999998067058	0.903322133378977	477/6523/6476	3
hsa04392	Hippo signaling pathway - multiple species	2/485	29/7482	0.569429254321411	0.999999998067058	0.903322133378977	7004/9770	2
hsa04260	Cardiac muscle contraction	5/485	78/7482	0.5763937537268	0.999999998067058	0.903322133378977	477/7169/6546/7137/4512	5
hsa01521	EGFR tyrosine kinase inhibitor resistance	5/485	79/7482	0.58790928247929	0.999999998067058	0.903322133378977	3570/4233/2263/5336/3479	5
hsa05146	Amoebiasis	6/485	96/7482	0.596972955000249	0.999999998067058	0.903322133378977	2767/2919/1511/3315/1437/3553	6
hsa05163	Human cytomegalovirus infection	14/485	225/7482	0.603850085880744	0.999999998067058	0.903322133378977	2788/637/6387/3570/2767/54331/111/3708/2770/4772/3587/84699/3553/6347	14
hsa04710	Circadian rhythm	2/485	31/7482	0.606214746156896	0.999999998067058	0.903322133378977	5187/8863	2
hsa05230	Central carbon metabolism in cancer	4/485	65/7482	0.615556541658373	0.999999998067058	0.903322133378977	4233/2263/2260/3815	4
hsa05321	Inflammatory bowel disease (IBD)	4/485	65/7482	0.615556541658373	0.999999998067058	0.903322133378977	51561/4772/3552/3553	4
hsa04750	Inflammatory mediator regulation of TRP channels	6/485	99/7482	0.627278820195948	0.999999998067058	0.903322133378977	111/3708/623/5336/3479/3553	6
hsa05221	Acute myeloid leukemia	4/485	66/7482	0.627701228953176	0.999999998067058	0.903322133378977	7704/861/1437/3815	4
hsa05110	Vibrio cholerae infection	3/485	50/7482	0.63800022261786	0.999999998067058	0.903322133378977	11015/6558/5336	3
hsa05014	Amyotrophic lateral sclerosis (ALS)	3/485	51/7482	0.651413647755724	0.999999998067058	0.903322133378977	637/5630/4741	3
hsa05142	Chagas disease (American trypanosomiasis)	6/485	102/7482	0.656230206898872	0.999999998067058	0.903322133378977	2767/2770/2353/718/3553/6347	6
hsa05210	Colorectal cancer	5/485	86/7482	0.66344915004978	0.999999998067058	0.903322133378977	332/5366/2353/4616/2069	5
hsa04625	C-type lectin receptor signaling pathway	6/485	104/7482	0.674742459177038	0.999999998067058	0.903322133378977	51561/3708/4772/4046/5336/3553	6
hsa00120	Primary bile acid biosynthesis	1/485	17/7482	0.680366072981965	0.999999998067058	0.903322133378977	51302	1
hsa00450	Selenocompound metabolism	1/485	17/7482	0.680366072981965	0.999999998067058	0.903322133378977	9060	1
hsa03030	DNA replication	2/485	36/7482	0.687612072133836	0.999999998067058	0.903322133378977	4173/1763	2
hsa05218	Melanoma	4/485	72/7482	0.695289459919173	0.999999998067058	0.903322133378977	4233/2260/4616/3479	4
hsa01210	2-Oxocarboxylic acid metabolism	1/485	18/7482	0.70113264426177	0.999999998067058	0.903322133378977	2875	1
hsa04659	Th17 cell differentiation	6/485	107/7482	0.701289997054883	0.999999998067058	0.903322133378977	3570/861/51561/4772/2353/3553	6
hsa05130	Pathogenic Escherichia coli infection	3/485	55/7482	0.701486090974277	0.999999998067058	0.903322133378977	9076/84617/79861	3
hsa05340	Primary immunodeficiency	2/485	37/7482	0.702129162645146	0.999999998067058	0.903322133378977	930/57379	2
hsa05140	Leishmaniasis	4/485	74/7482	0.715767770045657	0.999999998067058	0.903322133378977	2353/718/3552/3553	4
hsa04218	Cellular senescence	9/485	160/7482	0.718368107231399	0.999999998067058	0.903322133378977	1111/891/9133/291/3708/4772/890/4616/3552	9
hsa00100	Steroid biosynthesis	1/485	19/7482	0.720552615796208	0.999999998067058	0.903322133378977	6713	1
hsa00532	Glycosaminoglycan biosynthesis - chondroitin sulfate / dermatan sulfate	1/485	20/7482	0.738713138553657	0.999999998067058	0.903322133378977	10090	1
hsa00670	One carbon pool by folate	1/485	20/7482	0.738713138553657	0.999999998067058	0.903322133378977	10797	1
hsa05034	Alcoholism	10/485	180/7482	0.738936284092603	0.999999998067058	0.903322133378977	2788/4852/54331/111/2770/4129/2354/4128/84699/8366	10
hsa00380	Tryptophan metabolism	2/485	40/7482	0.742341140268509	0.999999998067058	0.903322133378977	4129/4128	2
hsa04723	Retrograde endocannabinoid signaling	8/485	148/7482	0.752330976932093	0.999999998067058	0.903322133378977	2788/1268/11343/54331/111/3708/2770/2892	8
hsa03440	Homologous recombination	2/485	41/7482	0.754674745759057	0.999999998067058	0.903322133378977	8438/25788	2
hsa04975	Fat digestion and absorption	2/485	41/7482	0.754674745759057	0.999999998067058	0.903322133378977	80168/2168	2
hsa05219	Bladder cancer	2/485	41/7482	0.754674745759057	0.999999998067058	0.903322133378977	4312/9252	2
hsa00220	Arginine biosynthesis	1/485	21/7482	0.755695734077843	0.999999998067058	0.903322133378977	2875	1
hsa05226	Gastric cancer	8/485	149/7482	0.758923432719284	0.999999998067058	0.903322133378977	4233/2263/7472/7474/8322/4616/5243/11211	8
hsa04068	FoxO signaling pathway	7/485	132/7482	0.761132507953809	0.999999998067058	0.903322133378977	891/6446/9133/114907/4616/3479/10110	7
hsa04066	HIF-1 signaling pathway	5/485	100/7482	0.785513359920445	0.999999998067058	0.903322133378977	3570/7076/285/5336/3479	5
hsa03430	Mismatch repair	1/485	23/7482	0.786427236652326	0.999999998067058	0.903322133378977	9156	1
hsa04390	Hippo signaling pathway	8/485	154/7482	0.790016967633221	0.999999998067058	0.903322133378977	7004/332/7472/650/7474/653/8322/11211	8
hsa04152	AMPK signaling pathway	6/485	120/7482	0.799046385177573	0.999999998067058	0.903322133378977	23216/6319/890/84699/3952/3479	6
hsa04350	TGF-beta signaling pathway	4/485	85/7482	0.810424455828404	0.999999998067058	0.903322133378977	3624/650/653/1634	4
hsa04620	Toll-like receptor signaling pathway	5/485	104/7482	0.813286334096338	0.999999998067058	0.903322133378977	6373/2353/6696/7098/3553	5
hsa00563	Glycosylphosphatidylinositol (GPI)-anchor biosynthesis	1/485	25/7482	0.813299926486229	0.999999998067058	0.903322133378977	80235	1
hsa00565	Ether lipid metabolism	2/485	47/7482	0.818432040060099	0.999999998067058	0.903322133378977	5050/79153	2
hsa00600	Sphingolipid metabolism	2/485	47/7482	0.818432040060099	0.999999998067058	0.903322133378977	6609/57704	2
hsa04340	Hedgehog signaling pathway	2/485	47/7482	0.818432040060099	0.999999998067058	0.903322133378977	2737/2619	2
hsa04961	Endocrine and other factor-regulated calcium reabsorption	2/485	47/7482	0.818432040060099	0.999999998067058	0.903322133378977	477/6546	2
hsa00280	Valine, leucine and isoleucine degradation	2/485	48/7482	0.827489671096647	0.999999998067058	0.903322133378977	35/10449	2
hsa00520	Amino sugar and nucleotide sugar metabolism	2/485	48/7482	0.827489671096647	0.999999998067058	0.903322133378977	7360/7358	2
hsa04014	Ras signaling pathway	12/485	232/7482	0.830753559972745	0.999999998067058	0.903322133378977	2788/4233/5906/10235/54331/51196/2263/2260/285/5336/3479/3815	12
hsa00510	N-Glycan biosynthesis	2/485	49/7482	0.836139006468005	0.999999998067058	0.903322133378977	29880/25834	2
hsa01040	Biosynthesis of unsaturated fatty acids	1/485	27/7482	0.836797462222204	0.999999998067058	0.903322133378977	6319	1
hsa04966	Collecting duct acid secretion	1/485	27/7482	0.836797462222204	0.999999998067058	0.903322133378977	760	1
hsa04727	GABAergic synapse	4/485	89/7482	0.837775330066997	0.999999998067058	0.903322133378977	2788/54331/111/2770	4
hsa04979	Cholesterol metabolism	2/485	50/7482	0.844394789128428	0.999999998067058	0.903322133378977	255738/3990	2
hsa00650	Butanoate metabolism	1/485	28/7482	0.847414931145374	0.999999998067058	0.903322133378977	35	1
hsa04666	Fc gamma R-mediated phagocytosis	4/485	91/7482	0.850166272420903	0.999999998067058	0.903322133378977	2934/1073/85477/5336	4
hsa04520	Adherens junction	3/485	72/7482	0.854680672038743	0.999999998067058	0.903322133378977	4233/2260/10580	3
hsa04932	Non-alcoholic fatty liver disease (NAFLD)	7/485	149/7482	0.858140882991389	0.999999998067058	0.903322133378977	637/3570/840/3952/4512/3552/3553	7
hsa04621	NOD-like receptor signaling pathway	8/485	168/7482	0.861136957441419	0.999999998067058	0.903322133378977	2921/10628/2919/3708/118429/2920/3553/6347	8
hsa04912	GnRH signaling pathway	4/485	93/7482	0.861748073488051	0.999999998067058	0.903322133378977	2767/111/3708/1958	4
hsa00030	Pentose phosphate pathway	1/485	30/7482	0.866626319805526	0.999999998067058	0.903322133378977	9104	1
hsa00062	Fatty acid elongation	1/485	30/7482	0.866626319805526	0.999999998067058	0.903322133378977	10449	1
hsa05320	Autoimmune thyroid disease	2/485	53/7482	0.866945159130848	0.999999998067058	0.903322133378977	3002/7173	2
hsa05100	Bacterial invasion of epithelial cells	3/485	74/7482	0.86720680321964	0.999999998067058	0.903322133378977	4233/3611/857	3
hsa04145	Phagosome	7/485	152/7482	0.871405956504128	0.999999998067058	0.903322133378977	84617/3673/79861/718/4973/81035/7060	7
hsa05214	Glioma	3/485	75/7482	0.873106206701028	0.999999998067058	0.903322133378977	4616/5336/3479	3
hsa00410	beta-Alanine metabolism	1/485	31/7482	0.875306705593814	0.999999998067058	0.903322133378977	8639	1
hsa03020	RNA polymerase	1/485	31/7482	0.875306705593814	0.999999998067058	0.903322133378977	51082	1
hsa04150	mTOR signaling pathway	7/485	153/7482	0.875594440099318	0.999999998067058	0.903322133378977	6446/7472/7474/8322/220441/3479/11211	7
hsa05160	Hepatitis C	7/485	155/7482	0.883633289782325	0.999999998067058	0.903322133378977	9076/637/137075/23562/9075/7098/9073	7
hsa05150	Staphylococcus aureus infection	2/485	56/7482	0.886462116398205	0.999999998067058	0.903322133378977	1675/718	2
hsa00240	Pyrimidine metabolism	2/485	57/7482	0.892355722775941	0.999999998067058	0.903322133378977	6241/957	2
hsa03018	RNA degradation	3/485	79/7482	0.894447319786639	0.999999998067058	0.903322133378977	87178/3329/7832	3
hsa05213	Endometrial cancer	2/485	58/7482	0.897964343944849	0.999999998067058	0.903322133378977	3611/4616	2
hsa05152	Tuberculosis	8/485	179/7482	0.902207199003331	0.999999998067058	0.903322133378977	637/3329/51561/4046/3587/718/3552/3553	8
hsa04370	VEGF signaling pathway	2/485	59/7482	0.903300067565105	0.999999998067058	0.903322133378977	3315/5336	2
hsa05012	Parkinson disease	6/485	142/7482	0.905985604856543	0.999999998067058	0.903322133378977	65018/291/7345/111/2770/4512	6
hsa04142	Lysosome	5/485	123/7482	0.90822096872521	0.999999998067058	0.903322133378977	6609/2517/1511/8722/8905	5
hsa04217	Necroptosis	7/485	162/7482	0.908430199993435	0.999999998067058	0.903322133378977	637/6609/291/5837/7098/3552/3553	7
hsa04922	Glucagon signaling pathway	4/485	103/7482	0.908808048592713	0.999999998067058	0.903322133378977	3708/5837/2641/84699	4
hsa04146	Peroxisome	3/485	83/7482	0.912513064250733	0.999999998067058	0.903322133378977	1610/2053/55670	3
hsa04742	Taste transduction	3/485	83/7482	0.912513064250733	0.999999998067058	0.903322133378977	6338/6335/5028	3
hsa05161	Hepatitis B	6/485	144/7482	0.912683679076581	0.999999998067058	0.903322133378977	332/4772/890/2353/84699/7098	6
hsa03008	Ribosome biogenesis in eukaryotes	4/485	105/7482	0.916306780960693	0.999999998067058	0.903322133378977	26354/23160/10799/1736	4
hsa05216	Thyroid cancer	1/485	37/7482	0.916747815834452	0.999999998067058	0.903322133378977	4616	1
hsa04623	Cytosolic DNA-sensing pathway	2/485	63/7482	0.922142875922368	0.999999998067058	0.903322133378977	51082/3553	2
hsa05330	Allograft rejection	1/485	38/7482	0.922171228772033	0.999999998067058	0.903322133378977	3002	1
hsa04931	Insulin resistance	4/485	107/7482	0.923250699844609	0.999999998067058	0.903322133378977	133522/5837/5507/84699	4
hsa00620	Pyruvate metabolism	1/485	39/7482	0.92724201787004	0.999999998067058	0.903322133378977	197257	1
hsa04137	Mitophagy - animal	2/485	65/7482	0.930214095009832	0.999999998067058	0.903322133378977	65018/10370	2
hsa05033	Nicotine addiction	1/485	40/7482	0.931983066013669	0.999999998067058	0.903322133378977	2892	1
hsa04650	Natural killer cell mediated cytotoxicity	5/485	131/7482	0.933450420785089	0.999999998067058	0.903322133378977	637/4772/3002/1437/5336	5
hsa05223	Non-small cell lung cancer	2/485	66/7482	0.933947053817557	0.999999998067058	0.903322133378977	4616/5336	2
hsa04211	Longevity regulating pathway	3/485	89/7482	0.934388519470607	0.999999998067058	0.903322133378977	111/84699/3479	3
hsa05162	Measles	5/485	132/7482	0.936124623680608	0.999999998067058	0.903322133378977	3306/51209/3303/3552/3553	5
hsa04720	Long-term potentiation	2/485	67/7482	0.93749057681424	0.999999998067058	0.903322133378977	5906/3708	2
hsa00010	Glycolysis / Gluconeogenesis	2/485	68/7482	0.940853473470632	0.999999998067058	0.903322133378977	126/124	2
hsa04664	Fc epsilon RI signaling pathway	2/485	68/7482	0.940853473470632	0.999999998067058	0.903322133378977	1437/5336	2
hsa05145	Toxoplasmosis	4/485	113/7482	0.941085146568556	0.999999998067058	0.903322133378977	2770/3306/3587/3303	4
hsa04920	Adipocytokine signaling pathway	2/485	69/7482	0.94404421003061	0.999999998067058	0.903322133378977	4852/3952	2
hsa05211	Renal cell carcinoma	2/485	69/7482	0.94404421003061	0.999999998067058	0.903322133378977	4233/5906	2
hsa05222	Small cell lung cancer	3/485	93/7482	0.94604520818115	0.999999998067058	0.903322133378977	1164/3673/4616	3
hsa04962	Vasopressin-regulated water reabsorption	1/485	44/7482	0.948057603373353	0.999999998067058	0.903322133378977	84699	1
hsa01200	Carbon metabolism	4/485	116/7482	0.948509262062575	0.999999998067058	0.903322133378977	35/2875/29968/9104	4
hsa05165	Human papillomavirus infection	15/485	330/7482	0.94854143153668	0.999999998067058	0.903322133378977	7472/3679/3696/890/9368/7474/84699/3673/8322/6696/1291/1292/7098/7060/11211	15
hsa05203	Viral carcinogenesis	8/485	201/7482	0.954332380477044	0.999999998067058	0.903322133378977	2934/1111/5366/890/84699/85477/718/8366	8
hsa01522	Endocrine resistance	3/485	98/7482	0.957913056342971	0.999999998067058	0.903322133378977	111/2353/3479	3
hsa01230	Biosynthesis of amino acids	2/485	75/7482	0.960006081432192	0.999999998067058	0.903322133378977	2875/29968	2
hsa05168	Herpes simplex infection	7/485	185/7482	0.960698632359289	0.999999998067058	0.903322133378977	5187/8863/2353/718/7098/3553/6347	7
hsa05220	Chronic myeloid leukemia	2/485	76/7482	0.962201574857471	0.999999998067058	0.903322133378977	861/4616	2
hsa04660	T cell receptor signaling pathway	3/485	101/7482	0.963811482736121	0.999999998067058	0.903322133378977	4772/1437/2353	3
hsa04612	Antigen processing and presentation	2/485	77/7482	0.96428124804988	0.999999998067058	0.903322133378977	3306/3303	2
hsa04072	Phospholipase D signaling pathway	5/485	146/7482	0.964664147329373	0.999999998067058	0.903322133378977	1902/111/5336/2918/3815	5
hsa04714	Thermogenesis	9/485	229/7482	0.966054409600871	0.999999998067058	0.903322133378977	1268/11343/8110/111/2260/6604/2641/84699/4512	9
hsa05010	Alzheimer disease	6/485	171/7482	0.969888409058617	0.999999998067058	0.903322133378977	637/6263/3708/840/4512/3553	6
hsa05164	Influenza A	6/485	171/7482	0.969888409058617	0.999999998067058	0.903322133378977	3306/3303/7098/3552/3553/6347	6
hsa03460	Fanconi anemia pathway	1/485	54/7482	0.973545527985942	0.999999998067058	0.903322133378977	29089	1
hsa05322	Systemic lupus erythematosus	4/485	133/7482	0.976654594692053	0.999999998067058	0.903322133378977	1511/730/718/8366	4
hsa05206	MicroRNAs in cancer	12/485	299/7482	0.976927867975809	0.999999998067058	0.903322133378977	113130/4233/995/27250/9252/2146/6659/5328/5268/8091/5243/5336	12
hsa04012	ErbB signaling pathway	2/485	85/7482	0.9773874568148	0.999999998067058	0.903322133378977	5336/2069	2
hsa04910	Insulin signaling pathway	4/485	137/7482	0.980739119893584	0.999999998067058	0.903322133378977	5837/5507/10580/5577	4
hsa00310	Lysine degradation	1/485	59/7482	0.981127275941786	0.999999998067058	0.903322133378977	2146	1
hsa04141	Protein processing in endoplasmic reticulum	5/485	165/7482	0.984908826897392	0.999999998067058	0.903322133378977	1410/3306/3303/10808/9532	5
hsa04658	Th1 and Th2 cell differentiation	2/485	92/7482	0.984931223630641	0.999999998067058	0.903322133378977	4772/2353	2
hsa04071	Sphingolipid signaling pathway	3/485	118/7482	0.984989751967411	0.999999998067058	0.903322133378977	637/6609/2770	3
hsa04722	Neurotrophin signaling pathway	3/485	119/7482	0.985763593585227	0.999999998067058	0.903322133378977	5906/9252/5336	3
hsa05231	Choline metabolism in cancer	2/485	99/7482	0.990006375153565	0.999999998067058	0.903322133378977	6584/2353	2
hsa04917	Prolactin signaling pathway	1/485	70/7482	0.991029583448777	0.999999998067058	0.903322133378977	2353	1
hsa03010	Ribosome	4/485	153/7482	0.991256487790102	0.999999998067058	0.903322133378977	63875/51373/6227/200916	4
hsa05169	Epstein-Barr virus infection	6/485	201/7482	0.991835827326101	0.999999998067058	0.903322133378977	637/890/1380/4616/930/5336	6
hsa05212	Pancreatic cancer	1/485	75/7482	0.993605295897156	0.999999998067058	0.903322133378977	4616	1
hsa04721	Synaptic vesicle cycle	1/485	78/7482	0.994781137233471	0.999999998067058	0.903322133378977	6616	1
hsa03013	RNA transport	4/485	165/7482	0.995256307189717	0.999999998067058	0.903322133378977	79023/79833/10799/129401	4
hsa05016	Huntington disease	5/485	193/7482	0.996029595362195	0.999999998067058	0.903322133378977	291/3708/146754/84699/4512	5
hsa04140	Autophagy - animal	2/485	128/7482	0.998250397840618	0.999999998067058	0.903322133378977	58476/3708	2
hsa00564	Glycerophospholipid metabolism	1/485	97/7482	0.99856175438084	0.999999998067058	0.903322133378977	55500	1
hsa00190	Oxidative phosphorylation	2/485	133/7482	0.998711617945644	0.999999998067058	0.903322133378977	5464/4512	2
hsa03040	Spliceosome	2/485	134/7482	0.998788308073896	0.999999998067058	0.903322133378977	3306/3303	2
hsa04144	Endocytosis	5/485	244/7482	0.999711448115906	0.999999998067058	0.903322133378977	2263/3306/857/3303/3800	5
hsa04120	Ubiquitin mediated proteolysis	1/485	137/7482	0.999905693731798	0.999999998067058	0.903322133378977	11065	1
hsa04740	Olfactory transduction	5/485	448/7482	0.999999998067058	0.999999998067058	0.903322133378977	2788/5138/1261/6546/5997	5
