# Supplementary material for: Identification of 10 Hub genes related to the progression of colorectal cancer by co-expression analysis
Source: PeerJ. 2020 Jul 28;8:e9633. doi: 10.7717/peerj.9633 (PMC7664468; doi:10.7717/peerj.9633)
Supplement: Supplemental Information 4 [file peerj-08-9633-s004.csv]

	KLK10	DUOXA1	SLC35D1	BTLA	WDR78	HSD11B2	ALB	CHI3L2	IGFBP6	DPY19L2	MYH10	LHFP	C5orf17	CDCA5	TLE2	PTPRO	TET1	TNN	MEP1B	CNGA3	COL21A1	CD48	SLC39A4	EMX2OS	SLITRK2	ATP10D	LOC100128098	NRXN1	DOCK3	DACT2	UNQ1887	CDH3	ARHGAP23	NID2	INPP5A	PAPSS2	ARL11	SNRPB	ARHGAP25	TTC18	GABRA4	NGFRAP1	LMCD1	MYO5C	UGT1A6	PER3	HCLS1	DGKG	FGGY
GSM691106	2.253083927	0.010079316	0.334139181	-0.056679115	-0.221098707	1.032057043	-0.076901957	-0.752733525	-0.247666833	0.141006094	-0.637804324	1.029636273	0.120231198	-0.532732751	0.266295421	2.986190035	-0.918255154	1.104803218	-0.179576944	0.198621623	0.47047279	-0.261315355	-0.013441619	0.09934494	-0.325144503	0.406877021	-1.709250648	0.0720966	-0.311020599	0.336993589	0.04699447	0.785332682	0.247306983	0.308283801	0.585634298	0.521682073	-0.421420364	-0.830779923	0.096326511	-0.511595612	-0.107352578	0.048021064	0.735252763	0.108315348	-0.56099471	-0.212642447	-0.295862354	0.394229901	0.519840079
GSM691107	1.98510917	0.474207891	0.33543847	-0.272352145	0.332145902	2.088811512	0.083573416	-1.369184179	-0.585964873	-0.341573133	-1.33216466	-0.610054758	-0.558416644	-0.62234442	0.100364445	1.065332835	-0.981937552	0.133790958	0.317939764	-0.449215081	0.066822994	0.167205061	0.068115205	-0.511154949	-0.105667555	0.570771024	-1.937957336	-0.009662309	-0.90394669	-1.340593003	-0.19565727	1.800691875	-0.551386412	-1.205651476	0.119194629	0.909569483	0.676590488	-0.854195115	0.51456773	-0.744815857	0.356738307	-0.009973592	-0.604907032	0.647426645	2.022580636	-0.926910371	-0.331346713	0.039819195	0.361807038
GSM691108	1.211397739	0.619996381	0.629077805	0.071908276	0.614752824	2.159086669	0.01780482	0.553844452	-0.344886464	0.178453676	-0.654900317	-0.112488856	3.0334512	-1.124693044	0.191936311	0.928859854	-0.950836846	-0.039460192	-0.134468762	-0.135935044	-0.045951395	0.25728045	0.335148032	-0.434318579	-0.176238921	0.394421076	-1.766782455	-0.072020799	-0.853045842	0.295486292	0.121855113	1.515060965	-0.151711574	-0.486548682	0.180889411	1.123599038	-0.052255703	-0.899724656	0.478944661	0.248115845	-0.015445872	-0.354530079	0.620985812	0.801086386	0.958061015	-0.619538203	-0.332660949	-0.84349178	0.938795758
GSM691109	1.176587293	-0.211068443	-0.083582262	-0.400259179	-0.06815849	1.393284487	0.124349945	-0.866290225	0.358642081	0.221553725	0.078254773	-0.343385451	0.005084162	-0.125228593	1.211620032	-0.916254843	-0.299943501	-0.13078638	-0.267139884	-0.094849138	-0.217175926	-1.415075118	1.327641962	-0.476229326	1.35163115	-0.394236867	1.398177165	-0.103892916	0.279154094	-0.116127738	0.335466086	-0.19220324	0.245338142	-0.416087145	0.689362887	0.433436041	0.862866234	0.938367957	-0.261883239	0.149660591	-0.42332935	-0.347024888	0.920853997	0.4898603	-0.980112417	-0.215350572	-0.298490826	-0.417112616	2.669089437
GSM691110	1.169362483	1.529941934	0.347132072	0.235193851	0.514344247	2.044150664	0.115800027	-1.446916444	-1.687568394	-0.005251446	-0.796928567	-0.864366219	-0.051050018	-0.6772888	1.394075255	0.745303695	-0.853832263	-0.060277191	-0.198814257	-0.215905827	-0.148411054	0.041364444	0.360798969	-0.381930144	-0.440881543	-0.529285525	-1.959265412	-0.21683107	0.503392963	-0.041414603	0.162512187	0.144945574	-0.756802215	-1.043655792	-0.118770958	0.743614258	1.341764243	0.502585207	0.067300307	0.081928963	0.467634001	-0.325873896	-0.443083892	1.483439815	1.077434133	-0.51662946	-0.215693988	-0.872007584	0.372566735
GSM691111	2.461946605	0.566470172	0.351029939	0.511418616	0.715826359	1.740062834	0.119088457	-0.40800783	-0.794198812	-0.114767962	-0.208431881	0.180847381	1.918683961	-0.715226587	-0.294840455	0.602007066	-0.679075916	-0.281877499	0.11760637	-0.035421309	-0.157350487	1.224266244	0.231228853	-0.31836551	-0.627895662	-0.320156777	-1.658821534	-0.040841554	0.033591896	0.198635932	0.048930521	1.199432289	-0.243590847	0.182506664	-0.333007782	1.659002203	0.173984657	0.226155851	0.720389907	0.316545737	-0.279013036	-1.20398122	0.365371302	0.564085768	0.749486006	-0.218058697	0.206832731	-0.565802166	0.418295444
GSM691112	1.84980819	-0.280793373	0.323744868	-0.296164625	-0.053529426	1.830041306	0.350593912	-1.073801574	-1.026737659	0.030076462	-0.61347541	-0.559322549	-0.189226461	-0.286137137	1.120736675	0.643631325	-0.20590089	0.102901218	-0.058182867	-0.196830227	-0.056266126	-0.681225625	0.210181931	-0.412664692	0.394683429	-0.539119166	-1.251127005	-0.166251406	-0.054452813	1.395429666	0.286419458	0.851849469	-0.362377621	-0.80395486	0.443261724	0.92208198	0.275589609	0.961132728	-0.022417052	-0.00325927	-0.037473099	0.115567781	-0.275316229	0.998369868	0.874762191	-0.341955408	-0.462113147	0.059508678	0.9266911
GSM691113	2.134859769	-0.363899855	0.278919395	-0.003611303	-0.030920872	1.367670178	0.330205648	-1.142070781	-0.638516025	0.23497833	-0.434625021	-0.025983935	0.028833238	-0.241004253	0.3117371	0.88791796	-0.796073809	-0.175106442	-0.302961087	-0.325957362	-0.13465808	0.672554487	-0.359400404	-0.253403852	-0.315264512	-0.297211617	-1.683680957	-0.373420166	0.081053497	0.28026695	0.117337661	0.508831527	-0.149742732	0.064631756	0.235126582	0.660636646	0.013448832	1.175771992	0.760630782	-0.49972512	-0.057981207	-0.144384736	0.169862529	0.905262482	-0.369473004	-0.289824005	0.164777195	0.232640345	0.970402366
GSM691114	2.561123537	-0.395593005	0.497849607	-0.087975517	0.805595616	2.000146593	0.10067325	-0.756113189	-0.879594434	0.116983116	-0.788380571	-0.598997738	0.128147556	-0.585060733	0.498323385	-0.581213675	-0.508022033	-0.379918848	0.485768733	-0.294409255	0.202977439	0.320200759	0.541670957	-0.539095447	-0.697761315	-0.649911512	-1.478413154	-0.060934845	0.104440373	2.893151303	-0.195011919	0.948364023	-0.743020324	-0.363405622	0.365973756	1.05247537	-0.117282873	0.723728692	0.387907929	0.171306782	0.023291665	-0.543524429	-0.105567059	1.192397847	0.4353117	-0.329091815	-0.200580279	-0.529817937	-0.390699229
GSM691115	0.977576628	-0.090634472	0.143793329	-0.196832567	0.344780094	2.362030815	0.123692259	-0.586454072	-0.066365359	0.10002572	-0.294569385	0.385077046	0.310943476	-1.492297116	0.960313781	1.27072467	-0.527274851	0.226460178	-0.22999197	0.103977302	0.031752909	0.574531269	0.029309942	-0.481118913	-0.101433273	-0.017936236	-1.133932585	0.257786325	0.460058458	0.957527681	0.076680587	-0.108731193	-0.113647304	-0.550425029	0.652074832	1.305359522	0.846609441	-0.093201358	0.529080832	0.27395162	-0.116467292	-0.465743361	-0.014417699	0.907866885	1.000038375	-0.151032608	0.273858742	-0.405570505	0.321458177
GSM691116	1.999558789	-0.065279952	0.571259441	0.248120626	0.352094626	2.086184403	0.194064656	-0.373535261	-0.846749964	0.028663345	-0.35111767	0.030601991	0.504534429	-0.138310589	-0.197760505	-0.585307865	-0.434713227	-0.302694498	0.659567903	-0.225443626	-0.089273265	1.139489408	0.149672029	-0.230352941	-0.584141416	-0.482739629	-1.533103883	-0.146850987	0.265397108	-0.240649629	0.035378163	0.84467609	-0.251466213	0.108752531	0.564617394	1.051158265	-0.171472181	0.44860018	0.659039066	0.030955676	-0.294204227	-0.256280308	0.016625924	1.542689969	1.173850883	-0.067757769	0.241002855	-0.412359982	-0.10892968
GSM691117	0.850157258	-0.494193917	0.318547712	-0.064163037	0.619407526	2.254319359	-0.100578651	-0.226857857	-0.673331163	0.145952001	0.112446759	-0.432492025	0.000766148	-0.522267155	-0.086910351	-0.211371898	-0.288095613	-0.327540593	1.377318674	-0.318620593	-0.175917003	0.577842864	0.170061235	-0.16469277	0.26553783	0.04041003	-1.310789619	0.029138529	0.334869886	0.550064381	0.080552689	0.15537958	-0.382722318	-0.786833365	0.532753056	1.208552308	0.099474359	0.488926345	0.374054513	0.192952972	-0.062538564	-0.615847177	0.017286427	1.460000193	1.378490514	-0.164573232	0.021525523	-0.205959877	0.010771943
GSM691118	0.509277604	-0.606880672	0.339336337	-0.149207607	0.042889406	1.072120451	0.057265977	-0.560768628	-0.570856417	0.229325864	0.119022141	0.025398688	0.16053266	-0.087944907	-1.013645184	-0.725875035	0.02143046	-0.163690668	-0.097984204	-0.215905827	-0.200672356	0.069181844	-0.859264809	-0.216382691	0.106752256	-0.072349045	-1.650298304	-0.063013461	0.425665993	1.272291351	0.416134883	0.886412113	-0.267216946	-0.102632081	0.861565904	0.160136763	-0.09560715	0.656735225	0.17680826	-0.298625029	-0.110390816	-0.095259851	0.331685669	1.092128354	-0.737430803	-0.315551191	-0.208465693	-0.497907394	1.017476038
GSM691119	-0.961956356	-0.356856933	0.802532899	0.713484515	0.91464864	2.788935976	-0.000610386	-0.489119758	0.548483117	-0.041285913	-1.355178497	-0.617859714	0.688769686	-1.186178423	0.78405515	0.663419907	-1.556560118	0.432615616	2.288769282	0.208159422	0.09570424	0.981195158	0.338436614	-0.151421033	-0.366075895	-0.583698334	-1.936536797	0.509991773	0.102376826	1.243928031	0.003110645	-1.176260415	-0.803398132	-0.769053351	1.158514414	1.643196943	0.327069452	0.128592549	0.931489576	-0.026301989	-0.080767993	-1.121424121	-1.149821685	1.235370486	2.020612947	-0.233630415	0.325771045	-0.551544264	-0.250150695
GSM691120	0.150664326	0.577034556	0.0996175	-0.19615221	-0.029590958	0.443584698	-1.658636674	-0.498582817	-0.099866719	-0.595227514	-0.276815854	-0.544363051	-0.636140893	0.214903288	0.018431722	-0.740204698	-0.1836861	0.200942566	0.154090928	-0.04936117	0.110832512	-0.562670517	0.069430638	-1.781050599	-0.356901617	0.092856111	-1.421591617	-0.721241965	-0.523566031	1.254996644	0.63684471	0.256459011	-0.485102079	-0.484573125	0.422244821	0.409069599	-0.136249131	0.195586016	-0.262542926	0.917052954	1.107942701	-0.090483821	-0.118777111	0.526973034	-0.540661926	-0.184207137	-0.764387317	-1.880244939	0.240760454
GSM691168	0.207149202	0.817198204	0.494601384	1.75783184	-0.794956998	1.548940677	-1.015419812	-0.339738624	-0.6772725	-0.692732541	-1.856222603	-0.878024891	-0.821095819	-0.857166238	0.786809191	0.038373656	-1.660229138	-0.245615631	-0.192844056	0.146530563	-0.298318474	1.234863349	1.019173007	-0.570528508	-1.153652338	-0.316878897	-1.326415542	-0.055391868	-1.000245591	-0.326431376	-0.31762849	1.151175012	-0.691830443	-0.912610502	0.696820498	1.247406904	-0.375359452	-0.280522898	0.788337613	-1.04576773	-0.298761584	-2.334535872	-0.060652881	0.902006979	1.226322583	-0.710937416	0.189090552	-1.400907853	-0.106239755
GSM691169	1.142433647	-0.545607249	0.497199962	-0.380528839	0.578845121	1.442542775	-0.981220142	-1.6091403	-0.68712584	0.403139173	-1.261808073	-0.079968209	-0.187787123	-1.171134128	0.53687996	2.491475481	-1.717987591	-0.178464022	-0.202131035	0.729070023	0.350821913	-0.716990853	0.6199392	0.143351225	-0.882658293	0.151202376	-1.702858225	0.266793663	-0.778070269	-2.056593878	-0.458314871	1.500062082	-0.378128354	-0.457573844	0.086652327	0.368239346	-0.324556976	-0.344914678	0.241457534	-0.549301879	0.092411584	-0.293123972	-0.367126092	0.024323371	1.282073765	-0.556574301	-0.38523037	0.295782483	0.584398258
GSM691170	-1.036174855	-0.743513364	-0.518194464	0.063743997	0.121354387	0.901358386	-1.055538655	-1.446916444	-0.433566533	0.032196136	-1.518247969	1.064108159	-0.327402903	-0.326691323	0.090725301	2.055444308	-0.932324521	-0.017300162	-0.118548228	0.198621623	0.113583106	-0.142760248	0.481818772	-0.492295113	0.616983232	-0.354902306	-1.276696697	-0.228609896	-1.424648604	0.844766191	0.192198304	1.786345117	-0.282967678	-0.15136249	-0.002839005	0.517730758	0.812741124	-0.356622274	0.231562237	-0.624016149	2.437171913	-0.563310841	-0.178222346	0.52306643	-0.073663793	-1.408956591	-0.604707701	-1.001686598	0.63819674
GSM691171	1.426171625	-0.480108072	0.516689299	0.825062991	0.675263953	0.981485201	-1.250871383	-1.090699893	-1.150232866	-0.692732541	-1.141478583	0.081984614	-1.139909174	-0.242966552	-1.001251999	2.142104651	-1.842390415	-0.605548253	0.006825983	-0.783771749	-0.223364764	0.932183549	0.662033044	0.65047127	-0.790209804	0.529469735	-1.56293519	-0.506451611	-1.39025614	-2.353371052	-0.322791293	1.361811504	-0.399129331	-0.498402025	0.012076217	1.566146303	-0.238531449	-0.469795705	0.711154297	0.500189223	-0.024560587	-1.974969003	0.074089651	0.408472725	-0.193692808	-1.238344727	0.337599165	-0.951444467	0.097521995
GSM691172	1.292841048	0.040363881	0.176925201	1.449630316	-0.507695374	0.350979117	-0.90690163	-0.338386759	-0.524874159	0.433521174	-1.329534507	0.465077838	-0.574249361	-0.201104167	-0.039403142	-0.266643455	-1.776486538	-0.226141664	-0.210754657	-0.311283824	-0.026009583	1.273940172	0.568637326	-0.013115566	-1.513566304	0.764821523	-1.735530609	-0.25978914	-1.644760378	1.017021474	-0.945554402	0.715555268	-0.418161466	0.067924351	0.387668624	1.216454937	-0.272399767	-0.034663377	0.985583866	-0.276978839	0.218498469	-0.522373437	0.445292118	0.582316585	-0.303883379	0.171911278	0.538677199	-0.533212675	-0.304621658
GSM691173	1.718448015	0.810859574	-0.407754891	0.074629702	-0.188515791	0.566402029	-1.196283449	-0.685140252	0.282442911	-0.271623875	-0.637804324	1.076466005	-1.373081921	-0.753818474	-0.646669206	-0.220242642	-1.621723502	0.734797855	-0.611421446	-0.356771792	-0.401465781	-0.053347178	1.005360964	1.658424748	-0.251044569	0.730075995	-1.714222533	-0.399056434	-0.710661038	0.769361267	3.076269115	1.459630309	0.277495887	0.331331967	0.160550472	-0.034136218	-0.568408861	-0.731915777	0.463112186	-0.706411326	-0.780322338	-0.007244432	1.914910424	0.433865648	0.068009798	-0.887642561	-0.11844056	-0.033507158	-0.608583082
GSM691174	0.151321127	-0.012458036	1.057193561	1.408808923	0.64201608	1.604766736	-1.074611548	-0.380970521	-1.095711046	-0.607239003	-1.841756762	-0.246473923	-1.455124184	-0.216802561	-0.707258111	1.372397041	-2.145992544	-0.277176887	0.25359427	-0.386118868	0.082638914	1.136177812	0.125994242	-0.603358594	-0.900301135	0.014842565	-1.878294721	-0.281268176	-1.88619548	-0.877094852	-0.573832588	0.649690606	-1.142695162	-0.695957738	0.753091562	1.030084586	0.330456284	-0.388492953	0.541614875	-0.765065519	0.111400573	-1.95040656	-0.408737757	0.476187187	1.894680866	-1.002737867	-0.282062882	-0.502660028	0.014806829
GSM691175	-1.173446238	0.099524428	1.272225906	0.798529085	1.0090726	1.791291453	-0.949651217	-1.403656749	0.252225999	-1.271403678	-1.352548344	-0.029235999	-1.393952321	-0.653087109	0.091413811	2.6388663	-1.805365765	-0.040803225	1.842994312	0.707793392	0.34738367	0.420210934	0.72714696	0.115410726	-0.662475632	-0.117583789	-1.947901105	-0.138536521	-1.544334381	-0.035188508	-0.503489397	0.965319283	-0.871651306	-1.039704677	0.612752883	1.049182608	0.115053785	-1.054525096	0.308745553	0.640540329	0.375727296	-1.229908243	-0.333440459	0.343362665	1.90976648	0.121133938	-0.328061125	-0.511486348	-0.002005197
GSM691176	0.285308506	1.595441111	0.030755178	0.464474013	0.653320357	0.777227501	-0.716830389	-1.479361215	-0.546551509	0.403139173	-0.9455322	0.214018442	-0.585764065	-0.647854311	0.201575455	2.887929489	-1.55952209	0.903348393	-0.166309832	-0.242318195	0.066822994	-0.95939962	0.247014045	0.294229916	0.175912195	0.357053244	-2.184420753	-0.461414924	-1.158450928	-1.335058696	0.308361371	0.999881927	0.33196717	-0.423330854	-0.154703083	0.025792057	1.29773543	-0.627197832	-0.294867562	0.922639068	-0.0017738	-0.654055421	0.219400225	0.539343945	0.533040242	-1.05486927	-1.068632839	0.167461365	-0.127759148
GSM691177	-0.697265603	-0.256143145	-0.626035459	0.999234272	0.104065493	-0.031265197	0.588676227	-1.2333217	-0.35999492	0.649021414	-1.192109024	1.428989821	-1.476714253	-1.494259415	0.978903558	1.768168684	-1.172984745	0.264065079	-0.61540158	1.963848248	1.807949541	1.146774917	-0.365977567	1.75551798	0.03406375	1.298460398	-1.944349758	1.364303083	1.736018896	0.202094874	-1.112054798	-0.216331878	0.889805614	-0.146094338	1.642581163	-0.740763027	-0.626662367	-1.446079149	1.133353634	1.284339927	-0.79399441	0.575431291	0.198264142	-1.093616359	-0.654131978	0.914614513	0.511735371	2.039999158	-0.388681786
GSM691179	-1.291013594	0.348139583	0.814876146	0.190970674	0.242376645	1.776185578	-0.835871547	-1.568584336	-0.80799349	-0.645393144	-1.063889075	-0.745340651	-1.075138966	-0.413032493	0.843955544	1.405832921	-1.284058695	-0.513550549	0.014122894	-0.0801756	-0.012256608	-0.428219753	0.175322966	-0.271565176	-0.187530339	-0.093983053	-1.136773661	-0.394899202	-1.430151399	-0.080846535	-0.136285036	1.126394248	-0.500852811	-0.791442999	0.603261378	0.432777489	0.270170679	0.055094861	-0.063317613	-0.443863984	0.514726693	-0.4561913	-0.05272685	0.689097083	1.030209603	-1.689247511	-0.891211044	-0.251449374	0.143923186
GSM691180	-0.419438833	-0.687169986	-0.227153707	-0.048514836	-0.187185876	0.241954106	-1.519207252	-1.589538251	-0.845436185	0.031489578	0.394530646	-0.019479805	-1.217633423	-0.087944907	0.960313781	-0.373774745	-0.345854067	-0.156303991	-0.270456662	-0.036154986	-0.172478759	-0.638174887	1.416433666	0.037875844	0.158975067	-1.021623111	1.496194317	-0.6408688	-1.734180786	0.833697578	-0.014313815	1.044878577	-0.141867366	-0.676202166	0.250041804	-0.098674361	-0.241240915	-0.551748879	-0.054082003	0.396846121	-0.352690312	-0.409113285	0.193640623	0.054273999	-0.206810733	-1.677737981	-0.396401372	-0.565123218	-0.321433684
GSM691181	1.269853017	0.327010816	0.998725552	-0.035588061	0.370048478	1.004472402	-1.305459317	-1.60170504	-0.66610538	-0.338040342	-0.383337041	-0.36745073	-0.518115181	-0.280250239	-0.188809872	-0.954467277	-1.852757317	-0.183836151	0.260891181	-0.481496865	-0.05420318	-0.806403923	-0.575789074	0.247429581	-0.514981477	-0.05661522	-1.812949954	-0.336697945	-1.637194036	-0.463405457	-0.406041491	-0.47783415	-0.932685395	-0.435184197	0.433092255	0.360995269	-0.949766116	-0.194016771	-0.503988172	-0.461320589	-0.334460883	-0.629492979	0.069466133	1.116219077	-0.13203856	-1.714974697	-1.017377654	-1.341160454	-0.401458926
GSM691182	1.066244746	-0.472360858	0.488104939	-0.04579341	0.515674162	1.508220492	-0.826663943	-1.454351704	-0.746245886	-0.355704296	-1.130300433	-0.11769216	-0.793748398	-0.331270021	1.065655853	2.754868333	-1.174465731	0.890589587	-0.003124351	-0.19609655	0.249737552	-0.526905289	-0.043038853	-0.310681873	-1.185409453	-0.099883237	-1.621177266	0.038145867	-1.26300402	1.124248658	-0.781635407	0.759899793	-0.46147598	-0.20667809	0.020889757	0.251017005	0.610885952	0.115584108	-0.13852187	0.269762035	0.31800077	-0.213296034	-0.312304376	0.234628865	0.704229164	-1.098876298	-0.899096457	1.246988229	1.876234308
GSM691183	1.395958785	-0.264594652	0.130800438	0.41752941	0.892705044	1.137798168	-0.686576835	-1.271173933	-0.309414437	-0.198141825	-0.708160911	0.236782895	-0.297176807	-0.53534915	-0.002912097	0.11821035	-1.074499176	-0.137501541	-0.386543894	0.048217858	0.084014212	-0.021555864	1.083629207	-0.067599538	-1.296206497	0.07646671	2.048073497	0.149005404	-1.328349703	0.182724802	-0.911996182	1.207257793	-0.112334743	-0.732834804	0.223601183	-0.734836055	1.160907427	-0.196618459	-0.150396227	-0.887261755	-0.151407032	-0.514868246	0.214776707	-0.1612403	-0.806955806	-0.483454931	-0.746645137	0.284919319	0.594485473
GSM691185	1.477402094	-0.138526344	0.00541904	0.96793787	0.14396294	0.817947685	-1.421212045	1.053358743	0.16354593	-0.402337135	-1.114519517	1.159068449	-0.446867953	-0.830348147	0.600911416	0.827869848	-1.849054852	0.617954056	-0.518551661	1.296202268	1.528764162	0.459287757	0.75937506	0.886568481	-1.073906695	0.949038383	-0.644557096	0.335388001	-0.317211243	-0.01028413	-1.095921038	0.822503828	0.65813859	0.225968921	0.756481385	0.418947887	0.950246493	-1.062980582	0.548871426	-1.202877176	-0.428646267	-0.276749011	0.573429624	-0.243278976	-0.232390687	-0.035937302	0.163462959	-0.375696806	-0.117671933
GSM691186	1.734211236	0.932702129	-0.117363779	0.199134953	0.195829622	1.656652133	-1.771100972	-1.352285861	0.040707613	-1.260098748	-1.291397292	1.324273337	-1.374521259	-0.819228451	0.819857684	1.495222723	-2.381469317	0.642800151	0.309979497	-0.001672171	0.152091434	0.146673171	0.898153204	1.486590683	0.397506284	1.615103612	-1.655980457	-0.823787037	0.319737202	-0.455795786	-0.356994863	1.143349507	0.325404365	0.209505945	0.502244648	0.508511024	1.040336217	-1.03631328	0.654421261	1.083239835	-0.380034456	-0.463696491	0.706190648	-0.209421744	0.208371596	-0.062341519	0.501221487	0.697040581	0.528582333
GSM691187	1.641602312	-0.686465694	0.403651148	1.220350155	-0.442529542	-0.167874848	-1.786885435	0.761355801	-0.222705036	-0.229230385	-0.797586106	1.111588304	-1.034837504	-0.609916524	-0.128220967	1.386726704	-2.226706281	0.014261095	-0.292347398	0.223566637	0.031752909	0.702358843	0.29436962	1.166671977	-0.73163557	1.155544827	-1.52671146	-0.694912825	-1.218293816	-1.521149745	-1.371485647	0.912497128	0.513756875	0.57695957	0.326651807	0.235211745	-0.129475467	-0.614189392	0.889929329	-0.006750591	0.230651422	0.271129918	1.596548166	0.335549458	-0.700700613	-0.983103962	0.624102508	0.430893078	-0.73231959
GSM691188	0.521756821	-0.400523051	0.621931715	0.257645618	0.797616127	1.616588725	-1.372543284	-1.348906197	-0.733108098	-3.418633942	-1.404493861	0.026699514	-1.172294278	-0.70868559	0.028759376	2.196693843	-1.357367502	-0.322839981	-0.403127785	-0.65317726	0.769599981	-1.508462102	0.250960343	-0.265278564	-0.813498355	1.149644643	-1.458525616	-0.651954754	-1.956356108	-0.2482593	-0.649338581	1.228125805	-0.748926849	-0.242238118	0.574108899	1.540462757	-1.153653387	-0.971271078	-0.616794557	0.241133203	2.149298844	-0.387280002	-0.135950179	0.595338597	1.278138387	-1.44754737	-1.220427041	0.161350835	0.38937876
GSM691189	1.569354216	-0.33361529	0.561514772	0.033808308	-0.318847454	0.89347706	-1.413319813	-1.332007879	-0.8073366	-0.492070022	-1.021149093	0.184099446	-1.485350281	-0.484329368	-0.562670952	1.141075339	-1.623204488	0.044479318	-0.035628776	-0.169684182	-0.54105847	-0.010958759	-0.054220031	0.655360857	-0.630718517	0.39048762	-1.4819645	-0.439243017	-1.351736579	2.043635289	-1.544439547	1.01488081	-0.351220853	0.023145056	0.079194716	1.028767481	-0.3442006	-0.899074234	0.06861968	-0.094731881	1.769519069	0.020047171	0.860748259	0.498324608	1.099734606	-0.007501992	-0.114497853	0.377256208	0.281109315
GSM691190	1.345385118	0.038251005	0.137296883	0.263768827	0.860122128	0.404834845	-1.473826921	-1.007560166	0.660811205	-0.672948912	-0.837695936	0.457923296	-1.462320874	-0.773441467	0.446685114	1.988572548	-1.829061541	0.321143946	0.721923331	0.365899956	-0.561000283	0.125478962	0.706100038	0.408087447	-0.836786905	0.196437121	-1.805136992	-0.115671742	-1.442532686	-0.888163464	-0.638367625	1.114003866	0.094393622	0.02051098	0.593091909	0.30831107	-0.680174309	-0.233692513	0.173509828	-0.205057625	0.072663036	-0.690216795	0.647405916	0.601849603	0.020129371	-0.654743826	-0.199923162	-0.081033498	-0.06320097
GSM691191	1.52731896	-0.94494094	-0.296016029	0.618234596	-0.257671367	0.248521878	-1.809904443	-0.75881692	-1.229059594	-0.227817268	-2.642638286	-0.315417695	-0.685078383	-0.869594133	-0.810534652	-0.268008185	-1.361069967	-0.457143198	-0.567639976	0.104710979	-0.274250769	1.140814046	0.304893081	0.601575398	0.02065519	-0.531907829	2.634045599	-0.046384531	-1.547773628	1.903202267	-0.332471549	-0.372841966	-0.78830368	-0.798028189	-0.603515671	-0.086161864	-0.672723279	-0.375484513	0.18802293	-0.010241912	-0.184068092	-0.400925804	-0.223797026	0.41433263	-0.226487621	-1.492908461	-0.491683447	0.429535182	1.139195104
GSM691192	1.284959437	1.070039112	0.078828874	1.361183963	-0.223758537	0.911210044	-1.629040806	-0.967004202	-1.140379525	-1.041065716	-1.986415166	-0.452654826	-1.252177534	0.229293483	0.558223779	1.042814793	-2.106746415	-0.297993886	-0.378583627	-0.363374884	-0.287316095	0.476508052	0.811334649	-0.063408463	-0.872778302	-0.12741743	-0.963467973	-0.347783898	-1.406076673	-0.774018397	-1.530241839	1.11204749	-0.836212158	-1.025217258	0.576820757	0.981351703	-0.190438439	-0.538740438	0.392525734	-0.56606022	0.663600365	-1.888318164	-0.15906777	0.355733576	0.280520184	-1.257978632	-0.284034235	-1.498676324	0.277074429
GSM691193	-1.609562018	-0.494193917	-0.114115556	0.184167109	-0.083452512	1.290170471	-1.116045763	-1.457731368	-0.986667406	-0.513973325	-0.792983338	0.260197761	-0.651253941	-0.029730027	0.239443521	0.444380773	-0.972311143	1.269996176	-0.543095818	-0.264328502	0.121834891	0.461937033	1.301991026	0.443711582	-0.435235834	-0.057270796	-1.268883735	-1.157058522	-1.432902796	-1.283866363	-0.467349776	0.917714131	0.584635171	0.472913561	0.438515972	-0.144773034	1.46098072	-0.640856695	0.445300651	-0.135929469	0.416743511	-1.036137862	0.216097712	0.092037833	0.494998259	-0.677085856	0.199604436	0.476382575	1.673145038
GSM691195	1.707939201	-0.370942777	0.571909085	0.612791744	-0.152608088	0.161170514	-1.200887251	0.126654963	0.161575262	-0.200968058	-0.025636262	1.293053516	-0.38569609	-0.532732751	-0.273496636	-0.371045285	-1.440302717	1.213588824	0.922256725	0.66817484	0.048944127	0.63612694	0.353564089	1.659123261	-0.337141635	0.426544301	-2.236270406	0.604915252	-1.157763079	-1.682336416	-0.138221087	0.617084338	0.450753945	0.795587892	0.709023861	1.055768133	0.116408517	-0.008646496	0.820002563	-0.530448746	-0.168876901	-0.372269621	1.570788564	0.557574762	0.039150362	-0.016303397	0.942804621	-0.576665329	-0.132466515
GSM691196	1.98510917	0.288274744	-0.214810461	0.008635115	0.027595384	0.477080334	-1.737558988	2.006423899	-0.049286235	0.007466601	-0.213692187	0.508655505	-1.01684578	-0.658974007	0.311048589	1.605083473	-1.390689686	1.30357198	0.192565554	0.105444656	0.145902596	0.563271846	0.340409763	-0.633394629	-0.562264292	-0.132662038	1.905309384	-0.222374047	-0.566900536	0.839923673	0.001819944	1.018793563	-0.086083522	-0.069706129	0.4513973	0.455826825	0.224109767	-0.565407741	0.212431329	0.197142558	-0.156723948	-0.894903817	0.657973958	0.4905114	0.076536449	-0.596519142	0.1982902	-0.335638891	-0.188954922
GSM691197	1.280361831	0.972846785	-0.142050272	0.406643705	0.843498191	1.329577102	-1.926972543	-1.83895743	-0.006588424	-0.407989601	-0.583228653	1.212402311	-0.945598551	-2.238624955	0.780612598	2.245824116	-0.901964308	1.60373967	0.656914481	0.9807212	0.458782761	0.563271846	1.303306458	1.551552342	-0.658947063	0.656651481	-0.327777026	-0.178030232	-0.708597491	-0.911684266	0.154122632	0.390144711	0.877992564	-0.217872913	0.518515799	-0.27648353	1.458271255	-0.618091924	0.646505023	1.873674917	-0.35572855	-0.674524123	0.583997666	-0.246534478	-0.187789742	0.092698627	0.483479308	0.384045685	1.168111788
GSM691198	1.686921573	-0.702664415	-0.00887314	0.416168697	0.489740821	1.321695776	-2.266338494	-0.819650866	-0.219420589	-0.03068754	-0.899504526	0.791585136	-0.838367874	-0.870248233	0.669762444	1.923747882	-1.273691793	0.47827871	-0.310921355	-0.066235739	0.128023729	0.08573982	0.913938396	0.805541036	-0.699172742	0.135468551	0.231204846	-0.20713086	-0.361233598	0.325924977	-0.433146207	1.033792446	0.094393622	0.287869711	0.410041457	0.161453868	-0.109831843	-0.946555042	0.346347682	1.173315918	0.620305471	-0.746846871	0.364050297	0.368755588	0.142781971	-0.519337585	0.039267703	0.05611394	1.503007339
GSM691199	2.304971196	1.669391795	-0.329797546	0.020881533	0.380687797	-1.051896921	-1.13117254	0.495714237	1.606075048	0.138886419	0.451736469	1.387363393	-0.615270493	-0.692333095	-0.245956225	0.404803609	-0.988601989	0.705251147	-0.067469846	-0.631166953	0.284119988	-0.046723987	0.374611011	2.846594441	-1.058380994	0.701886226	-0.413009332	-0.363719957	-0.861987883	-0.812066753	-0.321500592	0.912497128	0.662732553	0.972070995	-0.122838745	0.203601226	0.955665424	-0.861349758	1.220432248	-0.295133708	-0.01924367	0.56383236	1.984923701	-0.695142792	0.143437867	0.128581281	1.314733273	-0.180838812	-0.388681786
GSM691200	1.599567056	0.92354633	0.095069988	0.312754499	0.083451811	0.536847056	-1.01739287	-0.990661848	0.412507012	-0.484297882	0.348502972	1.518096394	-0.487889084	-0.770170968	-0.534442031	0.515346723	-1.352184051	0.238547467	1.531217175	-0.10145223	0.275180554	1.07590678	0.82909299	2.4686992	-0.327261644	1.028363081	-2.127599216	-1.474393948	-0.145936769	-0.217128827	-0.054325538	0.770985924	0.326716926	0.925316143	0.437160043	0.889154356	0.924506572	-0.770290676	1.073981853	-0.359374015	0.273186757	-0.224212675	1.892453335	-0.339641864	-0.001515205	0.123165031	1.545381606	0.001119175	-0.409528698
GSM691201	0.727335495	0.941857928	1.413848418	1.136666297	1.358175268	2.109171604	-1.534334029	-1.311729897	-0.675958721	0.05763223	-1.43408308	0.018244146	-0.930485503	-0.753164374	0.059053828	1.347831904	-2.285205228	-0.448413489	1.512643218	0.011534013	0.136275514	0.47783269	0.039833403	-0.732583399	-1.265155096	0.767443828	-1.518898499	-1.149436929	-1.761694758	-0.492460565	-1.128833907	1.085962475	-0.459507139	-0.395673055	0.644617221	1.664270622	0.514699931	-0.456787264	0.182745438	-0.882373906	-0.029117944	-1.367048548	-0.086412483	0.65328655	2.170157293	-0.223474947	-0.299805061	-0.242623054	0.366514405
GSM691202	0.756234733	0.469982138	0.234093921	0.868605811	-0.062838831	1.419555574	-2.334080147	-1.036625274	-0.771207683	-0.618543934	-0.8508467	0.424752235	-0.43463358	-0.596834529	-0.122024375	1.817298957	-1.107080868	1.295513787	-0.233972104	0.850860388	0.147277893	0.724877691	-0.204179352	0.491908942	-0.338553062	0.794322444	-2.233429329	-0.365105701	-1.152260284	0.642072223	-0.432500856	0.471008256	-0.409629819	0.036973956	0.088686221	0.572390614	0.548568248	-0.225887449	0.54623268	-0.005354062	2.916453989	-0.708638627	0.620325309	0.72946532	0.880665257	-0.981749899	0.100379654	-0.290828342	0.547411801
GSM691203	0.141469114	0.614362044	0.512791431	1.933363833	0.726465678	1.499025612	-1.531045599	-0.864262426	-0.689096509	-0.384673181	-0.840983627	0.370767961	-1.071540622	-0.738774179	-0.321003845	1.021661481	-1.606173149	0.291597238	-0.49599757	0.106178333	-0.112653321	1.346132947	0.33909433	-0.402885518	-0.709758447	0.57798236	-1.910967105	-0.807850979	-1.02019322	-1.852516334	-0.056261589	0.480790137	-0.250153652	-0.065755015	-0.127584498	1.168380606	1.668254823	-0.768989831	0.958536721	-0.209945475	0.412945714	-0.718872978	0.20024565	-0.09613024	0.293638109	-0.555220239	0.582046971	-0.1991704	-0.568906701
GSM691204	0.835707639	0.59745903	1.179326736	-0.04375234	0.221098006	1.434004672	-0.370887578	-1.503018861	-0.696979181	-1.048131298	-1.034299856	-0.527452314	-0.812459791	-0.490216266	0.563043351	-0.563472188	-1.512871031	-0.667999249	-0.034965421	-0.474893773	-0.172478759	0.055273144	1.000099234	-0.476927839	-1.609543362	-0.542397046	2.214986762	-0.464879285	-1.269194664	-1.299085706	-0.780990057	0.292978032	-0.491008604	-0.979120925	0.510380223	0.739662943	1.128393843	0.011516586	-0.098940682	-0.50461297	0.110641013	-0.858060153	0.054274573	0.560179164	0.75932445	-0.125305422	-0.573166049	-1.030202402	0.247485264
GSM691205	0.847530055	-0.006119406	0.85840233	0.531829313	0.28027922	1.361759183	-0.689207579	-1.014319494	-0.847406854	-0.631261981	-1.175670569	-0.359645775	-1.250018527	-0.377711105	0.598157375	1.790004361	-1.352184051	-0.097882092	0.122913215	-0.163814767	0.045505884	0.596387797	0.568637326	-0.328843197	-1.450052075	-0.388336683	-1.815080761	-0.160015557	-1.280200253	0.193101626	-0.576413989	0.601433329	-0.56254318	-0.722957018	0.27444853	0.561853774	1.400017749	-0.391094641	0.237499415	0.070058472	0.11519837	-0.523055727	-0.405435243	0.293227919	-0.240261442	-0.661514138	-0.36157413	0.568719464	1.688612102
GSM691206	1.760483271	0.609431998	0.799284676	1.362544676	1.309633373	1.650084361	-0.843106092	-0.206579875	-0.660850265	-0.231350059	-0.944874662	0.32849112	2.616762865	-1.125347144	-0.151630317	-0.005980063	-0.947874874	-0.302022982	0.541490605	0.862599219	-0.001941878	1.790549021	-0.18313243	-0.246418727	-0.568615715	-0.059237524	-1.812949954	0.484355505	-0.842040253	0.911177866	-0.010441713	0.907932251	-0.326938473	-0.065755015	-0.276058753	1.331043069	0.050026615	-0.627848254	0.71049461	0.947776579	-0.354209431	-0.895586107	0.315173104	0.293227919	1.324707021	-0.125305422	0.353369991	-0.855033891	0.005392095
GSM691207	1.319113083	-0.215294196	0.699889061	-0.009054155	0.106725322	1.233687635	-0.833240803	-1.471250022	-0.191831234	-0.851708128	-0.861367311	-0.075415318	-1.005331076	-0.433309586	0.222230764	-0.088546216	-0.864199165	-0.499448711	0.579301874	-0.0611	0.228420442	0.136076067	1.315145352	0.152431887	-0.724578434	-0.280166641	-1.950742181	-1.16953022	-0.752619845	0.027072437	0.084424792	1.201388665	0.694890299	-0.254091461	-0.137076003	0.941838554	-0.546055772	-0.780697428	-0.102239115	0.31375268	0.025570343	-0.389326873	-0.423268814	0.010650258	1.022338848	-0.132752765	-0.699332658	-0.413717878	-0.437772901
GSM691208	1.327651494	-0.381507161	0.358825674	1.455753525	0.190509963	0.850129767	-0.895720968	-0.907522121	-0.431595865	-0.432012578	-1.447891382	0.249791154	-0.461261332	-0.933041811	0.463897871	1.564141578	-1.166320308	-0.449756521	-0.151716008	0.552253889	0.037254099	2.062762145	-0.648795586	0.233459332	-1.210815145	0.313785227	-1.702147956	-0.543173833	-0.672829327	0.332151071	-0.564152332	-0.065690919	-0.396504209	0.617129231	-0.400126281	-0.155309874	0.650850567	0.062899925	0.920934593	-0.57932724	0.742594558	-0.337472827	0.722703214	-0.167100205	-0.211402007	-0.343309471	0.189747669	0.090740273	0.594485473
GSM691209	1.432739634	-0.475882319	0.50109783	0.451547238	0.244371517	-0.093002251	-1.114730391	-1.140718915	-0.169496995	-0.385379739	-1.055341079	0.61792488	-0.739053556	-0.549085245	0.096921893	-0.427681572	-1.010816779	0.182811632	-0.606114601	0.417257339	0.081263617	0.742097986	-0.267977835	0.344522813	-1.239043691	0.321652139	-1.849173684	-0.21683107	-1.320095512	2.003511568	-0.570605836	0.909888627	-0.320375668	0.640835917	0.051398166	0.083086123	-0.22904832	-0.08084334	0.33909113	-0.163860037	2.08853408	-0.222165805	0.726666229	0.401310618	-0.547876785	-0.493610399	-0.503511566	0.74796166	-0.734337033
GSM691211	1.456384466	0.434767527	0.108712523	0.484204353	0.311532221	1.169980249	-0.772076009	-1.371211978	-0.90587001	-0.978888598	-1.140163506	-0.960627335	-0.66636699	-0.577211535	0.594026313	1.7620274	-1.384025249	-0.884227429	-0.082727025	-0.218106857	0.10120543	0.416899338	0.388423054	-0.693466701	-0.842432615	-0.251321296	-1.500431499	-0.344319538	-1.29258154	-0.523591038	-0.124668729	0.995317049	-0.462132261	-0.539230206	0.176143658	0.738345838	-1.221390022	-0.124421615	-0.22823923	0.546274661	0.938560922	-1.319970533	-0.437799871	-0.023858073	1.697256094	-0.981072868	-1.102802962	-0.590923231	0.093487109
GSM691212	1.160167271	-0.405453096	-0.140750983	1.409489279	0.004986831	0.987396196	-0.735245596	-1.288748184	-0.053884461	-1.318036517	-0.953422658	0.221172984	-0.741932232	-0.318188026	1.028476298	1.841181729	-1.63357139	0.194898922	-0.086707158	-0.094849138	-0.1236557	0.9931169	0.233202002	-0.666224715	-1.320200762	0.340008267	-2.09705764	-1.268610931	-1.240304994	1.205879675	-0.80357732	0.399926591	-0.355158536	-0.214580318	0.159194543	0.354409744	0.157050498	0.486975079	0.618798192	-0.80347005	1.284160517	-1.657704119	0.398396432	0.275648202	0.096213337	-0.054894176	0.168062783	-0.376375754	0.985196949
GSM691213	1.184468903	-0.519548437	-0.627984393	0.855679037	-0.110050811	0.201890699	-0.916766919	-0.83790105	0.682488555	-0.012317028	-0.176870048	1.577283972	-0.500843126	-1.685256548	0.841890013	1.283007238	-1.409202011	1.873689137	-0.367306582	1.247045915	1.609906711	0.828861779	-0.732983275	1.737356656	-0.584847129	0.912326126	-1.678709072	2.035003285	1.348071895	0.467049787	-0.356994863	0.106470177	0.790050974	-0.335747822	1.357836016	-0.307435497	0.272880144	-0.63630374	0.600986657	0.253003694	0.164569741	0.316843353	0.692320094	-1.124869187	-1.04439025	0.774469053	0.474279659	1.122740798	-0.215854163
GSM691214	1.098427989	0.665071084	0.250984679	0.188929605	-0.422580818	0.044264178	-0.802987249	-1.14680231	-0.225989483	-0.62772919	-0.762736581	0.107350719	-0.518115181	-0.340427418	0.11482316	-0.450199614	-1.124112207	-0.531009967	-0.361999737	-0.370711653	-0.087897967	1.085179247	-0.352165525	1.339903067	-0.841726901	0.570115448	-1.985545373	-0.300668595	-0.977546564	-1.114378233	0.230919326	1.184433405	-0.515290983	-0.188239556	0.260211273	-0.165846714	0.514699931	0.205342347	0.684766838	-0.51787999	-0.196221045	-0.55102962	0.348198234	0.228117859	-0.99716572	-0.670315544	0.135206895	-0.465996852	-0.6079106
GSM691215	0.741128313	-0.580117568	0.788240719	0.058301144	0.165906537	0.935510799	-0.766814522	-1.186006408	-0.348170911	-0.227817268	-0.704215682	0.232880417	0.012280852	-0.055239918	-0.932400971	-0.452929074	-1.38180377	0.41314165	0.039993763	0.117183487	-0.108527429	0.118193453	-0.744164453	0.171291723	-0.852312606	0.394421076	-1.919490336	-0.489129809	-0.614362137	-0.814833906	-0.531239463	1.252254443	-0.517259824	-0.525401306	0.837159177	0.09296441	-0.250724044	-0.304588513	0.198577913	-0.015129761	-0.13773496	0.124437552	0.636837874	0.202724935	-0.676432451	-0.905922404	-0.313604534	-0.844849676	0.138543338
GSM691216	0.01076574	-0.544198664	0.49979854	0.249481339	0.415265585	0.888222843	-0.609627579	-1.484768677	-1.118045286	-0.230643501	-1.251287462	-0.61916054	-1.031958828	-0.582444334	1.229521299	1.852781932	-0.965646706	-0.187865247	-0.395167517	-0.402993437	-0.053515531	0.014209364	0.352906373	-0.23314699	-0.901006848	-0.116928213	-1.872612568	-0.847344689	-1.63306694	-0.850115108	-0.095627962	0.330801303	-1.113162538	-1.089093605	0.426990573	0.38799592	1.146005368	0.495430565	-0.174144939	0.417095783	-0.011648074	-1.921750377	-0.842687971	0.32708515	0.378248726	-0.182176043	-0.625078352	0.727593228	2.934046961
GSM691218	1.39989959	1.196811713	1.407351972	1.210144806	0.943241811	1.829384529	-1.194310391	-1.189386072	-1.073376807	0.403139173	-1.867400752	-0.259482182	-1.297516679	-0.888563027	-0.240448143	2.239000467	-1.487694269	0.550802447	1.10136274	-0.13226666	-0.092711508	0.437431229	0.418678005	-0.085062349	-0.584847129	-0.145773558	-1.721325225	-0.533473624	-1.53608019	-1.236132972	-0.814548276	0.89815037	-0.63735916	-0.876391955	0.508346329	1.269139136	0.940085998	-0.156292294	0.48092372	-0.486458101	2.595919859	-1.265387327	-0.150481236	0.934562009	1.966173558	-0.628339609	-0.000159363	-0.159791433	0.297921341
GSM691219	1.087919175	-0.716750259	0.095069988	1.606112326	0.221098006	-1.983206949	-1.838842625	1.285203671	0.432870583	0.608041041	-0.896216835	1.789318592	-0.14028897	-2.101264003	0.102429975	1.678778882	-1.456593563	1.315659269	-0.0561928	1.578667875	2.596682617	0.822238589	-1.084861508	1.560633004	-0.703407024	0.582571392	-1.887528221	1.376081909	1.310240183	-1.104001409	-0.307948234	-0.924540024	1.097846539	0.605275889	1.315124244	-0.180334868	0.046639784	-1.284774489	1.003395401	0.045619225	0.076460833	0.37961404	1.690339537	-1.104033968	-2.39094526	0.475898291	1.222079669	0.992382837	0.123076274
GSM691220	1.764424076	0.703102864	0.314649845	-0.13492012	-0.323502156	1.311844118	-1.602075682	-0.883864476	0.10902411	-0.907526223	-0.696982761	0.906057814	-0.337478269	-0.581136134	0.500388916	2.761691982	-1.281837216	1.341176881	-0.145745808	1.015937691	0.062697102	-0.389805249	0.520624035	0.454887782	0.199906459	1.386307583	-2.317951365	-0.338776561	-0.602668699	0.517550332	0.289000859	0.805548568	0.099643866	-0.050609077	0.730718729	0.62441626	-0.367908422	-0.390444219	0.073237485	-0.885166962	-0.399023445	-0.198285652	0.644763906	-0.198353034	-0.604939759	0.121810969	-0.061271315	0.699077425	0.524547446
GSM691221	1.800548124	-0.5047583	0.061938116	-0.15056832	-0.094756789	1.151590488	-0.591870058	-1.760549233	-0.936743812	-0.321082946	-1.042847853	-0.293303655	-1.164377919	-0.05000712	0.916249123	2.015184779	-1.483991804	-0.197937989	-0.491354081	0.048951535	-0.105089185	-0.56730675	-0.148273465	-0.285535425	0.536531875	0.609450008	-2.316530827	-0.241774466	-0.896380347	-0.554721511	-0.152418795	1.496149329	0.097675024	-0.253432942	-0.117415028	-0.727591977	1.315346955	-0.411257723	-0.11807159	0.836054306	0.219258029	-1.965416942	-0.693414381	0.162356698	1.56476505	-1.305370816	-0.765701552	0.259798254	1.180888927
GSM691222	-1.143233397	-0.071618582	-0.292767807	-0.167577235	-0.476442373	1.040595146	-0.812194852	-1.581427058	-1.182420447	0.0463273	-1.170410263	-1.265671006	-0.684358714	-0.440504683	1.4305663	1.583247796	-1.245553059	-0.809017627	-0.162993054	0.238240175	0.151403786	0.54671387	0.318047408	-0.133958221	0.024183758	0.677629914	-1.756128417	-0.261867757	-0.921830771	-0.104367337	-0.260837657	0.388188335	-1.088880159	-1.142433648	0.311736585	0.09823283	-0.262239272	0.184528842	-0.299485368	-0.022810667	0.382563332	-2.022729308	-0.531591242	-0.221792656	0.113266639	-0.832126002	-0.88661122	-0.431370518	3.078630381
GSM691223	1.421574019	0.705920033	0.351029939	1.336691127	0.417260458	1.826100643	-0.550435843	-0.103838099	-0.768580126	-1.349831634	-0.435282559	0.239384546	-0.618868838	-0.509185159	0.016366191	0.148234405	-1.210749888	0.092828477	0.680795283	0.398915417	-0.088585616	2.221718714	0.364745267	-0.290425012	0.021360904	0.558315079	-1.824314261	0.179491777	-0.414885843	0.787347763	0.227692574	0.899454621	-0.305281216	-0.115143943	0.269024813	0.389313025	0.573630803	-0.259058972	1.19206573	-0.196678455	-0.247871094	-0.4561913	0.870655798	0.332945055	1.110884842	-0.655420857	0.837008662	-0.186949341	-0.304621658
GSM691225	1.804488929	-0.48574241	-0.001077405	-0.264868223	0.432554479	1.711821415	-0.762868406	-1.291451915	-1.162713765	-0.417881415	-0.744325512	-0.425337482	-0.374901056	-0.868940033	0.726908797	1.524564414	-1.612837586	-0.036102612	-0.147735875	-0.247453933	0.027627017	-0.970659044	1.222407351	-0.82967663	-0.093670423	-0.366702674	-2.249765521	-0.075485159	-0.782197365	-1.508005768	0.641362163	1.732870837	-0.849337768	-1.042997272	0.448007477	-0.008452672	0.239689193	-0.524431154	-0.691339128	0.926828653	-0.270657881	-2.026823049	-0.208605466	-0.153427093	0.152620415	-0.499703679	-0.889239691	0.407808855	-0.225941378
GSM691282	-1.318599231	0.082621415	-0.281723849	0.41957048	0.190509963	0.131615542	-0.76221072	-0.770307776	0.279815354	0.144538885	-0.396487805	2.078752352	-1.075138966	-1.256167098	0.721400715	1.072156484	-1.230002706	0.445374422	-0.650559427	0.80317139	0.723527517	1.026232852	-0.855318511	1.730371531	0.102517974	1.143088883	-1.876874183	0.593829298	0.751018709	0.452522233	0.222529771	-0.610867724	0.937714092	0.080436213	1.371395309	-0.362095352	-0.015000554	-0.741021685	1.073322166	0.30537351	0.447885453	0.436926406	1.333007625	-0.474419688	-0.712506745	1.040542318	0.79363889	1.112556582	1.574962808
GSM691283	1.433396435	-0.093451641	0.842161217	0.491007919	0.830199042	2.165654441	-0.686576835	-1.078533103	-0.091984046	-0.237709083	-0.623996022	0.448167101	-0.983741007	-0.549739345	0.086594239	0.915212556	-1.460296028	-0.169062797	1.93851752	0.67037587	-0.070019101	1.065309676	0.352248656	0.258605781	-0.226344591	0.840868341	-2.033843679	-0.019362519	-0.997494193	0.164738306	-0.176296759	1.158348391	-0.1845256	-0.071681686	0.52597341	1.07618326	0.073057071	-0.352719742	0.938086441	-0.722471402	0.187356528	-1.025221221	0.333667177	0.667610763	1.659214111	-0.00682496	0.650387218	-0.078317707	-0.240735961
GSM691284	-1.308747218	-0.050489816	0.566711929	-1.105788935	0.126674046	-0.408255293	-0.333399479	-2.295887959	-0.200370796	-0.046938378	-0.454351167	0.186701098	-0.681480038	-1.519769306	1.350699108	0.754856804	-0.059283277	0.511182998	-1.020711858	-0.182156689	-0.357456263	-0.169915328	-0.196944473	1.383909352	-0.466992948	0.555692775	0.429369957	-0.426771319	-0.205779658	2.105896235	0.363861503	0.039301265	-0.37353439	0.22662744	-0.597413989	0.207552541	1.298412796	0.637222564	0.116117105	-0.612145658	0.699299664	-0.54830046	0.831686144	0.603802905	0.259531504	0.026349569	-0.833384681	1.038551281	-0.476776801
GSM691285	2.580827564	-0.32727666	0.560215483	0.283499167	1.295004309	2.524911553	-1.079215349	-1.209664054	0.049247175	0.297862006	-0.810079331	0.60036373	-1.114001091	-1.16590133	0.075578075	-0.031227564	-1.841649922	0.36680704	2.286779216	0.641762471	0.188536816	0.561947207	1.185575237	0.967595926	-0.26092456	0.80481166	-2.414547978	0.232842929	-0.414885843	1.294428576	-0.036901078	0.857718597	0.298496864	-0.427281969	0.351736499	1.461436459	0.415127077	-0.949807152	0.617478819	-0.103111051	0.53751348	-0.407748705	0.254406864	0.930004305	2.217381823	-0.482777899	0.597817798	-0.254844113	0.044395994
GSM691286	1.610732671	0.697468526	0.353628517	0.144026071	-0.08411747	2.105887718	-0.65500791	-1.513833785	-0.555091071	0.403139173	-1.970634249	-0.618510127	-1.720682035	-0.717842986	0.231869908	0.971166478	-1.440302717	-0.720377504	0.474491688	-0.493235696	-0.019133096	-0.128189229	0.427228317	-1.028752681	-0.07391044	1.084087042	-2.325054057	0.131683601	-2.490815008	-1.786104658	0.146378427	1.686569936	-0.563855742	-1.351184184	0.146313214	0.982010255	0.888606155	-0.316296109	0.478944661	-1.233600801	0.65524521	0.048021064	-0.618117084	0.469025081	1.840241477	-1.044713802	-0.289948295	0.011982339	0.007409538
GSM691287	1.183155302	1.205967511	0.99547733	0.444743672	0.379357882	2.123620702	-0.372860636	-0.767604045	-1.159429318	-0.200968058	-0.862024849	-0.625664669	0.372115338	-0.662898606	-0.958564362	-0.437917046	-1.790555905	-0.629051316	1.817123443	-1.411065499	0.025564071	0.516909513	0.33909433	-0.335129809	-0.114841832	0.412777205	-2.149617561	-0.142000882	-0.807647789	1.012178956	0.088296894	0.962710781	-1.000282288	-1.160213662	0.871735373	0.962912233	-0.344877966	-0.053525615	0.062682502	-1.015742369	-0.442318339	-0.349754048	0.122966844	0.739231829	2.335443149	-0.256649476	-0.255778171	0.001119175	-0.207111909
GSM691288	0.519786418	0.455192001	0.001521173	-0.115870136	1.089532453	1.575211764	-0.835871547	-1.561149076	-1.4950998	-0.204500849	-0.405035802	-0.810381945	-0.400809139	-0.571324638	-0.005666138	-0.209324804	-1.638014348	-0.060277191	-0.139112252	-0.130799306	-0.041137854	-0.560021241	0.156906909	-0.391010806	-0.330790212	0.643539961	-2.138963523	-0.127450568	0.027401253	0.99004173	0.251570538	0.524482536	-0.96418686	-1.24384558	-0.188601315	1.028108929	-0.469513374	0.129242971	-0.208448636	1.63347203	-0.130139364	0.027552362	-0.940442357	1.078455242	1.338480843	-0.59516508	-1.072575545	-0.606539028	0.411570634
GSM692074	-1.008417064	1.142192632	0.467414282	-0.121135633	0.334736755	2.510546599	0.199249394	-1.181118849	-0.603155961	-0.957085671	-1.437871357	-0.743454378	-0.00731634	-2.632741547	1.242731246	0.01537057	-0.993282577	-0.50641149	0.324521199	0.404982695	-0.057600201	-0.234640023	0.129790471	-0.284352437	-0.649211999	-0.516675016	-2.285723907	0.786686417	0.351371513	1.549950891	-0.0917451	0.169393344	-0.975948086	-1.118557948	1.191802064	1.893524298	1.236287077	0.395838087	0.094758849	0.564946305	1.103602007	-0.306437171	-1.309626904	1.094050494	1.189135012	-0.193440998	-0.390632125	-0.620314808	0.307165215
GSM1036907	1.249526361	-0.638811949	0.16280562	-0.073674325	0.903230056	2.010422172	-0.793053617	-1.681551619	-0.680799848	-1.085512163	-1.655448261	0.930766518	-2.685868043	-1.413745351	0.619641209	0.289669044	-1.278860617	2.972630031	-0.104067674	0.34615014	0.255306208	0.807331197	0.472132017	-0.687126765	-0.062234405	0.37167923	-1.3308837	-1.832568068	-0.652041384	-0.294691334	1.119341322	0.611279897	-0.164811476	-0.318937907	-0.386186221	0.341363196	-0.536689904	-1.347602136	0.65128752	0.066358191	1.918600182	-1.007399701	-0.066503024	0.712636985	1.075685341	0.114657131	0.177976873	-0.96298494	1.120068858
GSM1036908	1.371526893	0.894205194	0.414304363	0.26553325	0.095288911	1.311094077	-0.002268989	-2.423076114	-0.364606793	-0.044609542	-1.635622655	-0.541737777	-0.21874875	-0.744610608	0.577649183	0.794346263	-1.541622377	1.121169193	0.012751734	0.140747221	0.488280946	-0.460018415	0.190887359	0.522270425	-0.218846385	0.404103133	-1.243064313	0.194432222	-0.33437461	1.252197109	-0.458071351	0.960281024	-0.482811695	-0.399473411	-0.059986962	-0.237271372	-0.121257491	-0.464276235	-0.360400595	0.018259258	0.985610961	0.17504089	0.149928174	0.260811887	1.583913494	-0.680802542	-0.810062369	0.130312283	0.528947883
GSM1036909	3.169071211	0.121182814	-0.692096399	-0.784377486	0.51067361	0.430846583	-0.793053617	-0.898446311	0.331646124	-0.492993768	-2.117359138	-0.145801923	-0.21874875	-2.127171375	0.113186777	1.756072686	-1.355964453	-0.071117909	-0.283666015	0.25303415	0.255306208	-0.666129606	0.994810444	-1.834975822	-0.062234405	0.03663223	-1.460786255	0.194432222	-0.236236436	-0.282277827	0.969614171	1.400390439	0.066847832	-0.705710295	-0.09932663	-0.713334395	0.178050859	-1.54386189	0.135964272	1.278924409	-0.644148117	-0.241179637	0.39301943	-0.144357359	-0.262800612	-0.626605553	-0.661322478	0.201087913	0.15661192
GSM1036910	-0.343025647	0.242975876	0.020106718	1.075118446	0.185259088	0.470905437	-1.881312891	0.707420079	-0.060715952	0.496528382	-0.569159526	1.218291364	-0.21874875	-0.7661956	0.288465233	0.687947077	-1.284947762	0.31743268	0.373098214	2.99E-05	1.106863137	1.128677282	0.434632729	0.568549583	0.681634964	0.630800256	-1.796574862	0.194432222	-0.464655602	1.549293701	-0.533130393	0.58160293	-0.003287555	0.717672683	0.187344732	0.168478477	0.24965754	-0.595848774	0.866477447	-0.164832091	0.686978325	0.26321558	0.985357446	0.10887342	-0.322276969	0.029082937	0.385066564	-0.139566367	-0.309861814
GSM1036911	0.423273831	0.892690355	0.214461331	-0.11843725	0.032175503	2.799817233	-0.793053617	-0.875153356	-0.388164223	-0.465212467	-1.29575512	-0.153029324	-0.21874875	-0.744610608	0.59686011	1.826885657	-1.732733367	0.177952982	-0.574104818	-0.712424774	0.477660039	-0.078244276	0.569989747	0.568549583	-0.589729982	0.19091597	-1.980396475	0.194432222	-1.606922402	-0.583015715	0.756555954	0.364070765	0.033639789	0.15316677	0.063114201	0.402099664	1.402941866	0.391730309	0.26916536	0.384757358	0.120384717	-1.535907997	-0.113036944	0.017096447	1.647140613	-0.365319014	-0.333886325	0.392554616	0.886430551
GSM1036912	-0.209243948	-0.269342699	-0.09999281	-0.006529937	0.765812919	1.307166738	-0.793053617	-1.712159718	-0.354660323	-0.66341562	-1.414966233	0.730598947	-0.21874875	-0.714896204	0.759557958	1.24348742	-1.550372648	0.150707676	-0.053476592	0.236210673	0.097534345	0.230922512	0.93958889	0.568549583	-0.480567077	-0.005518844	-2.037237976	0.24005655	-4.456177938	-0.216403485	0.043495058	0.609796048	0.424697703	-0.126309101	0.519002604	0.115554584	1.232070896	-0.626622303	-0.030475534	-0.770563244	-2.13850012	-1.024854691	-0.245125413	0.438226905	-0.35415844	-1.029755089	-0.108041341	-0.184266764	-0.052538523
GSM1036913	0.392380993	-0.109375693	1.742178987	0.482193145	-0.073237317	1.860136015	-0.793053617	-0.978527877	-0.279276549	0.036045848	-1.701793834	0.013515123	-0.21874875	-0.500728234	0.68849453	1.848273331	-1.355964453	1.525172343	1.867604769	0.409140368	0.255306208	0.673827357	0.062721986	0.568549583	-0.045567166	0.848580806	-1.672224947	0.194432222	-1.081524127	-0.433722608	-0.112096081	1.042189452	-0.249824065	-0.312373885	0.145746327	0.762738195	0.952842727	-1.268784219	0.396949768	-0.215138844	0.142734612	-0.679173915	-0.413568507	0.15399454	1.594897866	-0.06714049	0.0261111	0.149123701	0.211007093
GSM1036914	0.907610707	0.02953505	1.445481496	0.328091272	0.459421942	1.616379198	-0.381106416	-1.500213075	0.34316309	-0.198900317	-0.47930061	0.66932316	0.686598276	-1.050444711	0.257183724	1.59395771	-1.355964453	1.002835105	0.270076374	0.442526493	0.917571162	0.788125381	0.674525432	-0.552382004	-0.08220506	0.744824316	-1.752153741	-0.806841259	-1.191630371	-0.603042839	0.030203352	0.505333126	-0.212896722	0.904242393	-0.000318662	0.590105495	-0.145884128	-1.013175515	0.553541065	0.141581768	0.142734612	-0.56652625	0.353514071	-0.290770791	1.76127092	-0.73766184	0.051899628	-0.70092886	-0.044710436
GSM1036915	0.262788153	-0.52989502	0.858220631	0.034563895	0.159297545	0.862068362	-0.793053617	-1.117708097	-0.073803413	-0.144681971	-1.372740266	-0.041790203	-0.21874875	-0.084446252	0.545857649	0.367311693	-2.091240846	0.363993687	-0.188922716	-1.425140298	-0.500148642	0.1018688	-0.756611765	0.568549583	-1.33555137	0.191186169	-1.499362492	0.194432222	-1.162736031	-0.516810346	0.01886631	0.685769083	0.156111051	0.048142414	0.829390704	0.089344656	1.339102047	1.074400238	0.201703072	0.119976674	-0.040819842	-0.683312727	-0.020696197	-0.702999803	1.625171868	-0.399929022	-0.302627504	-1.45096428	0.059262626
GSM1036916	0.715970386	0.525038911	-0.092567302	0.302224172	0.287091006	1.789967565	-1.091811588	-1.263048439	0.037440004	-0.008015893	-1.501735444	0.415421438	-1.012213008	-0.8312309	-0.257771118	1.479470749	-0.928976593	0.193405543	0.362750038	0.187957289	0.112266571	-0.073325713	1.211073459	0.568549583	-0.707301584	-0.004978446	-1.870804893	-0.062409771	-0.972785662	-0.231299693	-0.014362954	0.675975684	-0.360606097	-0.865266529	0.394207389	0.593885773	0.501038667	-0.581718072	-0.116649991	-0.097178181	0.171266393	-0.786243182	-0.379879888	0.588937586	0.409657303	-0.355620606	-0.651423851	-0.26137495	-0.201673628
GSM1036917	0.190792131	0.596387832	-0.598147574	0.025941529	-0.261010896	0.500229565	-0.793053617	-0.806237009	-1.00432188	-0.685222448	0.045691742	-0.351311486	-1.263497538	-0.331131871	0.765338237	-0.072483589	-1.355964453	0.314179509	-0.605379305	0.21951761	0.197919048	-0.055290984	1.183591104	2.161087832	-0.062234405	-1.117928923	1.066395621	0.194432222	0.286426281	1.144613384	0.884781817	1.607238896	1.008893594	-0.37927642	0.52333185	1.312138613	1.047749994	-1.181173865	0.346722371	-0.722464311	-2.01414911	-0.826551612	0.226999978	-0.133614235	-0.695209805	-0.742415962	-0.078605951	0.850919943	-0.371081473
GSM1036918	2.284436453	0.158296372	0.879205763	0.937160579	1.06638493	2.133740604	-0.793053617	-1.330617259	-0.50961586	-0.106594703	-0.757888998	0.562169092	-0.21874875	-0.927382226	-0.655420301	-0.282945492	-1.007348585	0.317026034	0.794613911	0.555465495	0.890333675	0.890712543	-0.051060099	0.568549583	-0.697091024	0.746985909	-1.505791865	-0.089324842	-0.753940952	-0.41204035	-1.133993659	0.577448155	-0.250621058	0.491466378	0.024903901	0.805581347	-0.466977579	-0.43099058	0.552310002	-0.621062298	1.259397171	-0.66225877	0.683129334	-0.523743107	2.861851443	0.394389662	0.213143047	0.431667464	-0.505564004
GSM1036919	-0.471047665	-0.531409859	1.001565229	0.162248304	0.32110958	1.538879716	-0.793053617	-1.107505398	-1.052221987	1.046179932	-1.00377801	0.418878021	-0.21874875	-0.644534738	-0.26423143	1.804060156	-1.355964453	-0.058105225	-0.082911403	0.34471558	0.5489229	0.266523536	-0.411412843	0.568549583	-0.353235381	0.960443272	-1.450849952	0.194432222	-1.03604546	-1.252020967	-0.005371506	0.201737758	-0.678074987	0.144330586	0.49980334	0.575740438	0.165169233	-0.013977855	-0.045248298	-0.345084814	1.6412475	-0.1200744	-0.200530407	-0.117346076	1.30287431	-0.199114913	-0.276838976	0.843469876	0.562066715
GSM1036920	0.479299827	-0.010911153	0.137946309	0.067035361	-0.520626333	1.164735258	-1.228870657	-0.879003431	-0.666403641	-0.116153861	-0.556285756	1.042948343	-0.475731657	-0.791144486	-0.128394877	-0.108788717	-0.579599832	0.022207429	0.169124169	-0.32405024	-0.158395257	0.949735293	0.184466248	0.345654045	-0.613154209	0.306831424	-1.188560766	-0.361101418	-0.278466626	0.974796613	-0.943609527	0.392263883	-0.082189865	0.693436293	0.144993414	1.582050469	0.510131579	-0.828848354	0.835700856	0.241249066	-0.187401864	-0.022902292	1.372897744	0.338162379	-0.487042554	-0.265102125	0.957884464	0.035696442	-0.537679235
GSM1036921	1.600081537	0.465960188	0.733278379	0.726187777	0.146764386	2.463637048	-0.793053617	-0.380803693	-0.001560629	-0.816063415	-0.992964043	0.28344282	-0.389561077	-0.626313641	0.060824251	0.019717056	-1.854095821	0.258672282	0.273985685	0.662405427	-0.39462479	0.79936781	0.403811397	0.568549583	-0.132507086	0.379515007	-1.405405976	0.049025189	-1.274210055	0.104858067	-0.08551267	1.129439734	0.14256217	-0.250520599	0.289740806	0.749633231	0.813796949	-0.889453366	0.563635787	-0.128560764	0.142734612	-0.824032335	0.295589036	-0.525277839	0.929405651	-0.1580393	0.089410213	-0.868369099	0.746528574
GSM1036922	0.021928734	-0.726672615	0.200256011	0.690964491	0.4614362	0.126608752	-0.793053617	-0.66051166	-0.5630127	-0.492993768	-1.094409353	-0.487375156	-0.266976478	-0.490916875	0.470204	1.484323414	0.291622799	0.755187477	0.499575919	0.038763042	0.386354498	0.324843635	0.352956198	0.568549583	-0.062234405	-0.119542904	-0.898216136	0.82611582	-1.24993197	-1.761305767	0.149046835	-0.469851997	0.146547135	-0.371702548	2.174656774	0.614047256	1.005505841	-0.169101564	0.186684095	0.126915536	0.142734612	-1.74032932	0.436160251	0.077257941	3.320783877	-1.872946146	-0.44459465	0.009993713	0.616261168
GSM1036923	0.052036161	-0.552920574	0.220918295	1.014578424	0.435474656	1.112632566	-1.055108504	-1.005670907	-0.938884576	-0.582461506	-1.15285627	0.296012212	-0.21874875	-1.034746536	0.542287477	1.63871007	-1.239167358	0.317636003	-0.094179417	-0.485764284	0.214193019	0.159720464	0.164689227	0.568549583	-0.370953706	0.325745367	-1.007369351	0.030480049	-0.801129343	-0.825989419	0.335912574	0.730878072	-0.157904203	-0.206087217	0.30498728	0.871106167	0.736317762	-0.597418852	0.021721565	-0.126510646	0.090188583	0.121416283	-0.394664102	-0.086651436	1.199728375	-0.467247387	-0.417764162	0.489032974	-0.207494514
GSM1036924	0.698167734	0.947527529	-0.099669962	0.283511802	0.390489568	1.804629629	-0.793053617	-0.470510446	0.58056963	-0.378283879	-0.751452113	1.472821556	-0.21874875	-2.200336087	-0.160696435	-0.544629976	1.098549961	0.076901363	1.163468891	0.492736095	-0.200707581	0.245209765	0.147737494	-0.078256749	-1.268131639	0.94774391	-1.474375612	0.194432222	-0.595962427	0.479580455	-1.121874751	0.941584535	-0.106896649	0.491466378	0.623092731	1.224184142	-0.272237716	-0.597104836	0.460472653	0.255915298	0.142734612	0.212650095	0.873142839	0.120537383	2.262265462	0.086322564	0.228511968	0.093806959	0.164640728
GSM1036925	1.23957782	0.12527288	0.84046398	2.340771803	1.503702657	0.569350724	-0.793053617	-1.725827485	-1.11478005	-1.228750162	-1.109600402	-0.705768345	-1.794697467	-0.782454425	-0.390717531	1.212574143	-1.355964453	-0.947644119	0.499575919	-3.34184296	0.255306208	1.050682934	-0.319205691	-2.529950258	-1.097104749	1.071224941	-2.267234175	0.194432222	-0.652041384	-0.419819481	-0.559322871	1.089969368	-0.657884497	-0.141709307	-0.384680396	1.146562432	-0.086022458	-0.65613977	0.726874829	-0.076361594	0.142734612	-0.63508657	0.163985295	0.700973022	0.166929466	-0.455267	0.199076578	1.11819107	0.650985761
GSM1036926	0.626433515	0.781804134	0.014941147	0.779573068	0.537082767	1.87898724	-0.793053617	-0.48244568	-0.247604893	-0.704788848	-0.743727851	0.635385802	-0.980941427	-1.651460584	0.398630547	0.739708843	-1.355964453	0.030543679	0.01850072	-0.115778201	0.706009543	1.093310476	0.450043395	0.568549583	-0.999954269	0.561899462	-1.532824455	0.194432222	-1.124951124	-0.109647328	-0.181682067	0.550442115	0.427885675	-0.513838876	0.717018542	0.54776638	0.964777173	-0.201445172	0.963731476	-0.093393347	-0.796912025	-0.824752128	-0.073289221	-0.065472134	0.061640239	-0.292485867	0.814875357	-0.115353651	2.741888036
GSM1036927	0.195242794	0.263729171	1.357343939	0.591715547	-0.153583818	0.786401638	-0.793053617	-1.904470977	-0.203369276	-0.414130719	-0.752224539	0.45218691	-1.64209215	-1.082401712	-0.156786246	0.52924694	-2.537758296	0.07730801	-4.149284602	0.034198533	-0.895177867	0.921863439	-0.426823509	0.568549583	0.501298446	0.78022041	-0.471685699	0.194432222	0.769423394	-0.304456626	-0.918198914	0.759961499	-0.61404988	0.128425455	-0.667775425	0.196200517	-0.516988595	-1.308664201	0.492972733	0.047591722	-1.82833589	-1.047348234	0.020263346	0.915221608	1.648212259	0.458285061	-0.22448045	-0.560122607	-0.680391294
GSM1036928	1.180933787	-0.191631454	1.527162089	0.583826999	0.067984529	1.528930458	-2.090238139	-2.534535793	-0.903024933	-0.315253185	-1.620689081	-0.350683016	-0.21874875	-0.971112859	-0.967725366	-0.15210325	-1.207590294	-0.255938675	0.204537927	-0.419644106	0.620870981	-0.12836677	0.120511984	0.568549583	-0.307438014	0.323043375	-1.523326518	-1.471348115	0.267619313	-0.754653134	-0.508501645	1.092640295	-0.892997441	0.305401593	0.286164472	-1.532898687	-0.403516632	-0.537127855	-0.374434721	-0.426616448	0.142734612	-0.179277406	-0.122973874	0.712023092	3.234248456	0.663853291	-0.675128457	-0.245729811	-0.262893288
GSM1036929	2.197517619	0.208134577	0.701316408	0.438164038	0.336328416	0.625380755	-1.623877973	-0.270114029	0.026184788	-0.259093136	-0.650006803	0.645441315	-3.305323324	-0.966067017	0.640722226	1.325623278	-1.106771954	0.212314598	0.203848048	0.020635419	-0.213384148	1.278342114	-0.122976542	-0.842964747	-0.086409408	0.432474048	-1.184615469	-0.038612909	-0.922177823	-1.231000762	-0.246576864	1.066524564	-0.129743782	0.201134625	0.39213688	0.906640781	0.459173385	-0.230648623	0.893068422	-0.889943219	-0.287976391	-0.009766063	0.757777497	0.007581108	0.817418636	-0.207292003	0.414501954	0.623879173	-0.469434369
GSM1036930	0.157019451	0.77619923	0.715844577	0.414498394	-0.085994282	1.081213857	-0.793053617	-1.051486803	-0.269591828	-0.286575713	-0.85753198	-0.060015822	-0.66697475	-0.197697377	0.842861977	0.483056753	-1.094344033	-0.031876536	0.185681251	-0.130515046	0.207169516	0.638928985	0.663224277	0.568549583	-0.79949694	-0.152237006	-1.432292444	-0.202893315	-1.488096564	0.887736553	0.191658478	0.010618093	-0.105302663	-0.091216828	0.579988501	1.855742604	0.718321374	0.334893484	0.330718543	-0.257087421	1.515232136	-1.006679907	-0.100676371	0.652475491	0.656939636	-0.43225705	-0.039011444	-0.709682687	5.02E-05
GSM1036931	0.938765349	-0.241318176	0.96379199	0.056028085	0.44957446	0.585845547	-0.793053617	-1.356027756	0.319082162	-1.854277523	-0.711800901	-0.129775948	-0.21874875	-0.60725157	0.713825752	1.24672253	-0.780602433	0.182019445	-0.338626327	0.15991816	0.822154303	-0.335180613	0.295423045	0.568549583	0.02170241	0.521909981	-0.471685699	0.194432222	-1.609999906	0.298012231	0.852334418	1.560349289	-0.233087212	-0.164935847	0.428276671	1.360022135	-0.566431303	-0.582032087	0.117252105	0.160505939	1.231459802	-0.140948408	1.036253921	0.916449393	0.42332079	-1.115899777	-0.31148417	-0.351148249	0.038187005
GSM1036932	0.295775421	-0.128311181	0.671937222	1.085758813	-0.051975708	1.751479646	-0.793053617	-0.440479859	-0.366439038	-0.346768532	-0.839508702	-0.054988065	-0.21874875	-0.61033514	0.198190878	1.449635842	-1.355964453	0.122649078	0.496816405	0.314589818	0.1513241	0.769856435	-0.033851522	0.568549583	-0.460446267	0.134444338	-1.094896494	0.194432222	-1.632226322	-1.341398215	-0.858777173	-0.273093708	-0.308004557	-0.034412789	0.166827871	0.393279015	0.717374196	0.412141323	0.572499446	-0.131083987	-1.957204431	-0.997322593	0.449005552	0.033671552	0.868053913	-0.86716412	0.358236076	-0.190413069	2.338641164
GSM1036933	0.51123988	0.284482466	0.560877444	0.208662321	1.622096249	2.176417684	-0.793053617	-0.962165057	-0.659598161	1.177917069	-1.20666863	0.317065944	-0.88212323	-1.128374941	0.701075137	1.617142668	-1.6921524	0.363180395	0.201318494	-1.56559677	0.955429557	-0.111971561	0.638310367	0.568549583	-0.457593316	0.057437568	-1.093727517	-0.287084971	-0.688629484	0.219724382	0.658431894	-1.04439807	-0.006741191	-0.274252064	0.449358216	0.042469207	1.364865297	-0.83198851	0.054467858	0.327038638	0.228567718	-0.175138594	-0.295052431	0.157370951	1.853164571	0.056086349	-0.339877599	0.870662618	2.702346158
GSM1036934	2.261659529	0.637591455	-0.51130141	-0.832626048	-0.336881269	0.083146204	-0.793053617	0.077355263	0.770337812	-0.492993768	0.213308231	0.819841632	-0.21874875	-0.310668178	0.5240966	-0.364362436	-1.355964453	-0.062781658	-0.248712177	0.409140368	-0.008503422	0.070249469	0.652950499	1.244477155	-0.062234405	0.370328234	-1.302682133	0.194432222	-0.652041384	0.358590143	0.524732976	1.666889599	0.572407078	0.287476763	0.179627381	-0.426789315	0.120841288	-0.876264711	0.648825393	0.210181886	0.201462527	-0.826011767	1.291948114	-0.057491528	-1.061712764	-0.738612664	1.18711582	0.622202908	-0.651889026
GSM1036935	1.858220002	0.635167712	-0.526152427	0.195637043	-1.006062439	0.719898704	-0.793053617	0.325685117	0.679772583	0.027980309	-0.68888559	1.032578595	-1.078369776	-1.214434583	-0.250630773	-0.074820058	-0.946730766	1.261462185	0.499575919	0.272596333	0.255306208	0.752992792	0.183952559	0.260651509	-0.141516404	0.371409031	-3.720126305	0.194432222	0.13785124	-1.490194781	0.179539571	-0.894232619	0.692487361	0.411435799	-0.928847768	-0.28263471	0.261591987	-0.852085509	1.157747109	1.301948816	-1.599130586	-0.409431342	1.672702215	0.210165731	-0.446052091	1.014136991	1.131370922	0.585138829	0.542596856
GSM1036936	0.126912024	-0.092258011	1.152012487	0.851487276	0.627724363	1.81902987	-0.793053617	-0.30495721	-0.122227018	0.394364888	-1.196627089	0.430190474	-0.21874875	-0.902713664	-0.694352179	-0.372270484	-1.482019082	0.22268408	1.059297254	0.28798525	0.301729851	1.01672143	-0.173318051	0.568549583	-0.307588169	0.663764558	-1.494978829	0.56205271	-0.433709592	-0.179493992	-0.785281861	0.089558824	-0.620957153	-0.15685705	0.225366803	1.775348689	-0.203851441	-0.711406517	0.663844369	-0.331837894	1.833242606	-0.981127242	0.418952396	0.453881171	0.932084766	-0.374256763	0.179800305	0.199784151	-0.033871545
GSM1036937	-0.20374607	-0.175877128	-0.197170117	0.634827381	-0.385223454	1.24432932	-0.793053617	-0.890938665	-0.092649357	-0.746012715	-1.06711696	0.190429318	-0.955924162	-0.922616709	1.271452652	0.894095499	-1.049324523	0.428243811	-0.277457109	0.105926536	0.431579006	0.440078528	0.339600288	-3.270889028	0.092575712	-0.461885281	-1.017744021	-0.699016857	-1.41748495	1.017499076	0.192831276	0.638285936	0.032045803	-0.293691668	1.088016083	0.538945731	1.391196854	0.07928478	0.463180993	-0.140230669	-0.34694207	-0.69284999	-0.066745388	0.521716325	0.616217085	-0.228019974	0.306659021	-0.431422713	-0.089671759
GSM1036938	1.038774369	-0.061809746	-0.605573083	0.590798274	0.008899636	1.750170533	-0.793053617	-2.047501273	-1.156921674	-0.849669827	-2.080797631	-0.412273038	-1.243066771	-0.481105515	0.769418434	1.575265961	-1.355964453	-0.297416603	-0.416122666	-0.031269572	-0.318394085	-0.064425457	0.776492673	-0.206862437	-0.253682415	-0.66669627	-1.378957874	0.194432222	-3.2099599	-0.198859062	0.82457821	0.748684252	0.269284062	-1.209625234	-0.300918901	-0.104205583	-0.463188866	-0.17443983	0.316438205	0.205450843	-0.291423981	-1.012798151	-0.301111535	0.494398096	0.77401697	-4.838757541	-0.189314276	-0.4187576	-0.220541327
GSM1036939	-0.391197531	0.433845599	0.15215163	0.540531711	-0.113746277	1.694140503	-0.793053617	-0.300144616	-0.285296781	-1.48759422	-0.946875946	0.371114331	-2.746048464	-0.804600066	0.166059328	2.35618566	-1.355964453	0.462198781	0.008152545	-0.146425621	0.035521951	0.832626661	0.255612157	-0.182778386	0.171407246	0.250089593	-1.140778837	0.781640305	-1.738571173	-0.081841073	0.027075892	0.059288318	-0.374420643	0.18901643	0.776686842	0.416968758	0.342481015	-0.256397903	0.434866529	0.506660555	-0.62952558	-0.795780444	0.275957539	-0.410479886	0.359289937	-1.039073167	0.048513255	-0.712848966	-0.392157094
GSM1036940	2.295955816	0.078312869	0.310670093	0.5361288	-0.113074858	0.825151379	-0.793053617	-0.426042077	0.060735685	-1.009188266	-0.053693765	-0.124433956	-0.811240979	-1.128655266	-0.181097419	0.219574986	-1.309042711	0.255419111	-0.210078987	0.133574421	-0.753337365	1.381397709	0.227616114	1.367888244	0.02200272	0.331959948	-1.069617369	0.161608964	-1.713951143	1.354153377	-0.639854968	-0.672248909	0.141765177	-0.107626883	0.184333082	1.068436684	0.658080833	-0.100960178	1.539376843	-0.761101159	-0.547140063	-0.824752128	1.305278143	-0.459284363	2.724144922	0.205555941	1.386130315	0.187864045	-0.428888889
GSM1036941	1.997237776	-0.021212059	0.362325804	1.184090484	0.023447053	2.148140846	-0.793053617	-0.225838164	-0.333458637	-0.492993768	-1.430929708	0.168432882	-0.21874875	-1.198175758	-0.045090858	1.653447795	-2.169739654	-0.381592398	2.904721951	-0.05813497	-1.156760533	0.685304003	0.385061753	0.568549583	-0.062234405	0.226041865	-1.826529894	0.194432222	-1.058613821	-0.079192858	0.074378726	1.155258695	0.391755324	-0.393666776	0.317975017	0.800792995	0.132207428	0.155904588	0.657689051	0.224059611	-0.496971683	-0.897991106	0.11769374	0.110715098	0.103970259	0.285425189	0.062319235	-0.364372116	0.024738752
GSM1036942	1.938855547	0.00045014	0.846275247	0.72948996	0.150569095	2.024036946	-0.793053617	-1.077089803	-0.447057797	-0.342735763	-1.449725412	-0.230959555	-0.21874875	-0.489795576	0.199210927	-0.249875475	-1.440550406	0.132001944	1.050328835	0.006289819	0.823524742	0.343346798	0.46134455	-0.396229198	-0.062234405	0.623504878	-1.596679817	0.640172064	-0.296076786	-0.139274231	0.625202631	1.270702095	-0.485734003	-0.740550106	0.597681941	1.059364017	-0.30178968	-0.606525305	0.525226601	0.826321334	0.142734612	-0.288146156	0.31037325	0.723687055	1.396107519	0.317563053	-0.019995661	-1.579477923	-0.261086806
GSM1036943	3.198655031	0.042259699	-0.211052589	0.852037639	0.382432537	-0.519831184	-0.793053617	-0.421229483	0.210717986	0.697718773	-0.026916323	0.670894334	-0.21874875	-0.551466981	0.197510845	-0.137724982	-1.027385438	0.089914046	0.553386433	0.466131527	-2.095682989	0.905936665	0.722555342	0.568549583	0.207744829	0.900188852	-0.471685699	0.194432222	-2.745940727	-0.758294429	-0.16956316	1.476363473	0.386707702	0.300352346	-0.772618464	-0.57774842	0.393628645	-0.421884128	1.188031275	0.71482643	0.557634253	-0.158763294	1.334604206	0.957580211	-0.136346374	0.257851282	0.833630649	-0.674481124	-0.909613757
GSM1036944	0.51333431	-0.097711432	-0.369893901	1.526600242	-0.21647342	1.347749237	2.775358809	-0.83954016	0.041627992	-0.492993768	0.103623708	0.228451729	-0.813047781	-0.188166342	0.164529254	1.388528201	-0.612698683	-0.037162938	0.401843147	0.247947982	0.256334038	1.012271302	0.643960944	1.368990129	0.301291583	-0.251940508	-0.158838264	-1.813530578	-0.652041384	0.276164459	-0.267296287	0.927636361	0.099524546	0.009010743	0.447287707	0.836579627	0.100950543	-0.223426264	0.777348439	-0.766305306	0.740950943	-0.039817437	0.87847485	0.359341681	0.132636791	-0.705523976	0.792733692	-1.011037868	0.134934139
GSM1036945	0.214092662	0.104671068	-0.029934752	0.334695638	-0.231244643	1.981621689	-0.793053617	-0.558099658	0.012835578	1.051258234	-0.973910863	0.902485386	-0.21874875	-0.631079158	-0.056141391	-0.042648682	-1.248678522	0.085440937	0.562814771	-0.101954259	0.477831344	0.178457845	0.391226019	-0.136341815	-0.890190743	-0.162234376	-1.364053419	0.194432222	0.255822216	-0.447294709	-0.755180058	0.379206018	0.538402042	0.152661845	-0.207746003	0.47014467	0.153424222	-1.068442262	0.479923459	-0.117521665	-0.615616337	0.137791582	0.860055174	0.285674545	0.549507116	-0.753445525	0.566367728	-1.11925008	-0.00838008
GSM1036946	0.133980724	-0.320847227	1.478412012	0.735727416	0.780360336	-0.785319274	-0.793053617	0.5805601	0.23270492	-0.492993768	-0.316833629	0.66209576	-2.204702645	-0.268619492	-0.749944861	0.070040996	-1.239928251	0.12854545	-0.122464431	0.409140368	-0.796163603	0.872443596	-0.439152042	-1.98829521	-0.142867802	1.033126855	0.047632276	0.194432222	-1.283613538	-0.620918289	-0.151189332	0.578041694	-1.171945002	-0.281825935	0.35882051	-0.325225843	0.257803273	-0.660850005	0.747802911	0.767341003	-0.152807081	0.401235963	0.94367081	0.015868661	-1.414284324	-0.846816479	0.23111687	0.786290618	-0.353016656
GSM1036947	1.144804874	-0.135582409	-0.051242733	0.922851119	0.629962428	1.963555931	-0.793053617	-0.468777912	-0.038467269	-0.753630168	-0.98420988	-0.166227186	-0.393869606	-0.305061686	0.390300145	-0.085244302	-1.118058536	0.009804715	0.377007525	0.091580935	0.344213479	0.767280045	1.137359106	-2.905535536	-0.345727616	-0.263018675	-1.350317941	2.032042314	-2.265337228	0.877971261	-0.268860017	1.406622602	-0.341743928	-0.492632035	0.427711987	1.118336355	-0.146831306	0.078028718	0.651779945	0.197723474	0.119314776	-1.160895641	-0.137758088	-0.531723713	0.445289535	-0.700769854	0.221999713	-0.790515906	-0.455986116
GSM1036948	1.825232734	1.356988531	0.198964618	0.081344821	0.392056212	0.997692456	-0.793053617	-2.724729511	-0.632114493	0.173608097	-1.596486393	-0.078555675	-2.12534232	-0.449989488	0.805460173	1.389067387	-1.490388906	0.027290508	-0.99792011	0.559508346	0.374191846	-0.167012618	0.673754899	-0.865789502	-1.043799617	0.059328962	-0.911951614	0.194432222	-0.652041384	-0.150694657	-0.795055174	0.290471888	-0.446681344	-0.456782375	0.003822356	0.351695956	0.796368868	0.062641953	-0.39240825	-0.548519645	-0.198457929	-1.215419991	0.495539471	0.809018154	1.272600308	-0.259777509	-0.594897482	0.593520153	0.58755818
GSM1036949	-0.064466493	0.660314041	0.9263416	-0.038817949	-0.182678652	2.854538151	-0.793053617	-1.322532101	-0.286867276	-0.55019935	-0.3140014	-0.435840648	-1.871556064	-0.586787877	1.086993754	1.772427966	-1.025990467	-0.007274431	0.244780833	0.256946587	0.400572809	-0.346188825	0.367339487	-0.864215381	-0.498435558	0.143090712	-2.700924595	-0.525710056	-1.620087279	1.59083757	-0.382230445	0.794386781	0.059940559	-0.466123483	-0.188546739	0.037176818	0.930110447	0.121362872	-0.284813286	-0.220185289	-1.035509039	0.090645115	-0.437804923	0.290278741	1.759395539	-0.674336937	-0.54774876	0.199039145	0.637136068
GSM1036950	0.408351019	0.233886841	0.719073059	0.558326808	0.081189107	2.403941501	-0.793053617	-1.595309933	-0.540502267	-0.039083154	-1.389476167	-0.205820771	1.562897479	-0.532685235	0.878733707	1.799566947	-1.355964453	-0.216900626	0.221324968	-0.006099564	0.101645664	0.620425821	0.351928821	0.568549583	-0.677570834	-0.422976598	-1.578268431	0.190165198	-0.899267517	0.728347128	0.470002425	0.078875116	-0.884230518	-0.614823833	0.49490941	0.574480345	1.096624396	0.183851977	0.211305368	-0.114209935	0.142734612	-0.771127521	-0.347160726	0.553331804	1.366637251	-0.39479457	-0.054901345	-0.718622767	-0.089270319
GSM1036951	0.955520787	0.605173898	0.370074161	1.034758431	1.311229144	1.955439432	-1.270963704	-0.537886763	-0.959562764	0.210948556	-1.675016392	-0.050274543	-0.21874875	-2.195290245	0.327907135	0.166015937	-0.812559945	1.732968629	0.364819673	0.153006189	0.521342802	1.113687377	0.185236782	0.359978547	-1.101158943	0.952337296	-1.221438241	-0.391627047	-1.165984507	-0.95906221	0.275318035	0.352793518	-0.399393091	-1.737776563	0.129370484	0.569691993	-0.243632931	-1.219169753	0.740416529	0.976453085	-0.881556307	0.200413607	0.523653714	0.921667482	0.295259084	-0.947603862	0.21731089	-0.340159401	1.2457197
GSM1036952	1.342728484	-0.248740888	1.261780873	1.18390703	0.349309188	1.571607538	-0.793053617	-0.054124807	-0.194993301	-0.492993768	-0.708968671	-0.563105744	2.355249858	-0.127055586	1.086143713	2.595763556	-1.355964453	0.338984937	0.499575919	0.394403524	0.334791707	0.982291493	-0.444032086	-0.344440616	-0.062234405	0.763738259	-1.506230231	0.194432222	-0.652041384	-0.41832986	0.349595212	1.016667261	-0.232024554	-0.360594202	0.29124663	0.546254269	-0.205935233	-0.001417231	0.604014675	0.286824776	0.142734612	-0.416989173	0.463062673	0.600294603	1.429060636	-2.898124988	0.069091979	0.21989933	0.603013635
GSM1036953	2.32580144	0.479745223	0.288070719	0.3809262	0.90792999	2.161493797	-0.793053617	-2.799420971	-0.121441771	-0.1942701	-1.296527546	0.800673309	-0.838065046	-0.681817905	-0.268311626	3.201268381	-1.66298483	-0.193315137	1.193363621	-0.202895122	-0.134755174	0.010524067	1.348228387	0.568549583	0.068100398	0.317639391	-1.318901687	0.58502899	-2.485891662	-1.237621299	0.26515379	1.270108555	0.655560017	-0.096013613	-0.401432695	1.014504717	-0.183960696	-1.206923144	1.083637077	0.512653209	-0.554748538	-1.097373875	-0.491125039	0.987660958	0.203365433	-0.363227201	0.263678142	0.28285239	0.019118587
GSM1036954	2.775580225	0.512465747	-0.137120353	0.744900147	0.100436459	-0.477415927	-1.098741541	-0.674564435	-0.031661789	-0.458640546	-0.131708813	0.309524309	-0.346475787	-1.273302743	-0.203368493	0.456636685	-1.606425108	0.633600218	0.620074678	0.411748659	-0.084220212	1.287710804	-0.301740269	-0.368524668	-0.053975863	1.05501299	-0.972738411	0.247441783	-0.798735729	0.391030774	-0.85682251	0.70624619	0.360672596	0.456626568	0.002128303	0.109002102	0.635348553	-0.45673986	1.292917899	-0.080304129	-0.100142169	-0.411410774	1.587147665	-0.144971251	-0.320401588	-0.205580519	1.112876119	0.35474553	-0.353217376
GSM1036955	1.722343873	-0.380077435	-0.071905017	1.065211897	-0.291448568	0.908934603	-0.793053617	-0.188492434	0.505185855	0.373304869	-0.120379895	0.63852815	-0.21874875	-0.444382996	0.414101293	0.274212406	-2.482086282	0.101096821	-0.148909769	1.02208876	0.466011302	1.289350325	0.574612946	0.568549583	-0.062234405	0.815346305	1.121045289	0.194432222	-0.652041384	0.166098033	0.373051163	0.364367535	0.452592459	0.339484017	0.060667236	0.624884054	0.662437853	-0.519856997	1.277898922	-0.959174143	0.142734612	0.45270119	0.99892984	-0.687345537	0.40215578	-1.564688883	0.886249665	-0.304212831	0.439426676
GSM1036956	-0.362660926	0.881783513	0.439163674	0.036948805	-0.176635879	1.511911991	-0.793053617	-0.410641776	-1.884584497	-0.560654679	-0.455355397	-0.254527166	-0.21874875	-0.74040574	-0.672931145	-1.234966584	-1.355964453	-0.174202759	-4.097083804	0.254077466	2.488094986	-0.495151004	0.262290112	0.568549583	-0.062234405	0.906403433	-0.471685699	0.194432222	-1.827476836	1.079070069	-0.908034669	0.784296612	-1.162115421	-1.069761068	0.205226399	2.064413955	-1.056122496	-1.128105227	0.068255771	-0.617119763	0.142734612	-1.301615249	-0.508332895	1.48000298	0.087895568	-2.233118419	-0.687892476	0.153593741	-0.484086943
GSM1036957	0.251268789	-0.800293794	-0.828661185	0.659777208	0.56371573	2.204956345	-0.793053617	-5.200327903	-2.286631295	-0.492993768	-1.438911445	-1.531577412	-0.21874875	-1.263211058	-0.211358879	-0.142397919	-0.906530246	0.541088173	0.422769458	0.409140368	-0.361049019	-3.534354213	1.389323497	0.568549583	-0.062234405	-0.178716527	-0.536417794	0.194432222	0.667694798	-3.074820284	0.573208607	1.722682296	-0.38956351	-1.617099539	-1.741993063	0.254920837	0.207223951	-1.360790792	-1.321861313	1.109868487	0.056425976	-2.470019869	-0.336254339	0.068356495	-0.198233935	-0.033291142	-2.214625404	0.528145822	0.131120456
GSM1036958	0.040778601	0.365980809	-1.130201398	0.011998978	-0.02064281	1.716395421	-0.793053617	-2.329326782	0.584757617	0.981207534	-0.783894014	0.852207817	-0.21874875	-1.348710051	0.950477168	1.926814622	-0.616249518	0.585412626	-0.143390742	0.634496713	-0.220065041	-0.227909107	0.110751895	-0.890975438	-0.062234405	0.169029835	-0.471685699	0.194432222	-0.652041384	0.991678982	0.89924632	0.80358664	-0.001959233	-0.043248973	0.603328783	0.176039033	1.160464215	-1.375549525	0.460965078	0.741635671	-0.532993056	0.021185053	0.33073184	-0.559041942	0.327140555	-0.572979058	0.068050019	-0.060223161	0.185917069
GSM1036959	-0.263960925	-0.795749277	0.112118453	0.659777208	1.329805076	-0.96702414	-0.793053617	0.977117851	0.644436439	-0.614873024	0.043374463	-0.933274344	-2.013737521	0.712796818	1.069142893	1.397874076	-1.098909392	0.191168988	0.499575919	-0.534800155	-0.711196346	-0.906904953	0.18806207	0.568549583	-0.062234405	-0.798283277	-0.572509954	0.194432222	-0.652041384	0.445319176	0.702216335	1.4526219	-0.230430568	-1.89985742	0.526343499	-0.47593293	-1.219416039	-0.91206249	-0.541366953	-0.439705665	0.142734612	-1.044109164	-0.38933209	0.503913434	2.357641963	-0.198924748	-0.903838833	0.135341078	0.429189946
GSM1036960	1.172556068	-0.053175163	-0.373122383	0.28186071	0.383551569	1.85463774	-0.793053617	-0.704402518	-1.422858878	-0.492993768	-1.690464916	-1.518693785	-0.21874875	0.113462893	-0.667830899	0.047035766	-1.355964453	0.47683805	0.499575919	0.409140368	0.253593158	-5.760823518	0.152874383	0.568549583	-0.062234405	-1.646708744	-0.471685699	0.194432222	-0.652041384	-0.087799556	0.305028906	1.964252804	-0.818611425	-1.961710707	1.526211047	0.634460758	0.524528689	-1.000928907	-1.297240039	-0.635886232	0.142734612	-1.882308566	0.885018683	-0.95377501	0.556472816	-0.227829809	-1.720215048	-0.254669891	-0.011792323
GSM1036961	0.1745603	-0.040753483	0.281613755	0.659777208	-0.557330584	0.626951691	-0.793053617	-0.704402518	-1.812341714	-0.492993768	-1.06994919	-0.511885471	-0.21874875	-0.397568794	0.465953795	1.03266606	-1.355964453	0.377413017	0.46922127	-1.159616271	0.255306208	-1.954324555	-0.666459368	0.568549583	-1.199510666	-0.414600423	-0.471685699	0.194432222	-0.652041384	0.653204034	0.175239313	1.711998588	-0.141433013	-0.532268631	0.210308557	-0.23071889	0.4279165	-0.286543401	-1.157883633	0.312687809	0.142734612	-0.829250837	-0.50106197	0.117774865	-0.142776251	-0.728153596	-1.438885657	0.135341078	1.649769453
GSM1036962	2.259303296	-0.762877269	1.098096839	0.013283161	-0.30062463	0.079480688	-0.793053617	-0.960817531	-0.789164024	-0.492993768	-0.956917487	-1.039485708	-0.21874875	-0.459240198	-0.354165768	-0.503112726	-0.865061571	-0.897016648	-0.184553486	-1.224301888	-1.871444803	0.378245171	0.189089448	0.009736617	0.41135542	0.718885193	-1.854000851	0.194432222	-1.544004548	1.135344633	-0.580824159	1.19472906	-0.288876724	-0.317675595	0.545166307	1.138497838	0.1028449	-0.139584097	0.427480147	0.160505939	0.462528318	-0.531436322	-0.043720793	0.382362661	0.283203066	-0.776835804	0.210017165	0.215615542	-0.630813406
GSM1036963	0.788490016	0.15087366	0.675811401	0.675737759	0.378404021	2.040531768	-0.793053617	-0.742133256	-0.279800047	-0.272685063	-0.684508508	1.336757886	-0.21874875	-1.220041075	0.267724232	0.468319028	-0.32254477	0.186085909	0.631342692	0.886327212	0.808963821	0.852769346	0.451841306	1.142946348	-0.767063394	0.503536436	-2.170501339	0.194432222	-0.157076201	0.736291772	0.302683311	0.508894362	0.00494804	-0.176801579	0.16983952	0.579016679	-0.465462094	-0.052287759	0.606969228	0.527950247	0.43506648	-0.102979307	0.593454594	0.881457504	1.009511196	-0.324813896	0.042001001	0.38063451	0.566281839
GSM1036964	-0.247990898	0.555032725	0.889214057	0.612629373	-0.080846735	1.254540401	-0.793053617	-2.477747183	-0.748592895	0.051430117	-1.180921089	-0.551793291	-0.99664671	-0.80179682	0.98243871	-0.436792963	-0.932781059	-0.34011447	-0.869832688	-0.763286449	-0.153770024	0.466779296	-0.000461746	0.568549583	-1.10476267	0.471923131	-2.833895714	-0.652079599	-1.240699458	-0.196376361	0.710034985	1.323230326	-0.704907086	-0.519645511	0.419618179	1.180836953	-0.637659113	-0.361279116	0.194562902	-0.842001988	1.070255243	-0.10477879	0.726997248	0.962491353	0.378847478	-1.021007504	-0.388328772	-0.371822183	-0.369274991
GSM1036965	0.094448363	0.873451898	0.668063044	0.297270897	-0.069656414	2.231662247	-0.793053617	-1.454204675	-0.327438405	-0.517190385	-1.405182167	0.237878773	1.815293887	-1.171825249	0.326717078	1.811069562	-2.07893974	0.032983557	-0.10981666	-0.372042795	0.860184003	-0.274986777	0.657830544	0.568549583	0.631182782	0.002857331	-2.910025333	2.069460828	-0.618017871	0.510034924	0.325748329	0.563203211	0.196226367	-0.266930654	0.435994022	0.500386895	1.667015182	0.41528148	-0.334302045	0.585195863	0.142734612	-1.139841685	-0.275420933	0.212621302	2.214041388	-0.183141064	-0.489919941	0.173895171	0.512488827
GSM1036966	-0.029122991	0.086644483	0.404941766	0.778472341	0.07537014	2.080066977	-0.793053617	-1.103270315	-1.043584263	-0.025789951	-1.002748109	-0.357281947	-0.394703515	-0.818616294	1.009810031	2.101510582	-1.703946244	-0.076404311	0.118763047	-0.087869487	0.866179676	0.391361337	0.562541258	0.568549583	-2.432736165	-0.013084421	-2.328167095	0.194432222	-5.085185505	1.0239541	0.538806546	0.437076103	-0.190315253	-0.773622679	-0.708620917	0.016763316	1.44120787	0.329869234	0.330718543	0.695586857	-0.004798469	-1.393029009	-0.429079813	0.993799885	0.861088214	-0.294577681	0.131609622	0.177806456	1.788467108
GSM1036967	1.154491612	1.0673513	0.416241453	0.239849604	-0.19901652	0.325593908	-0.04872534	0.324915102	0.220926205	1.27574907	-0.416219135	0.657068003	1.640312016	-1.029981018	0.839971838	1.522605554	-1.355964453	0.400388536	-0.357023084	0.309894894	0.025586264	0.491840543	0.136436339	0.492047301	-0.251730396	-0.026594381	-0.471685699	-0.260498132	0.815244005	-0.229313532	0.222542147	1.313140157	0.67468785	0.553824589	1.131496769	0.225938704	0.845053833	0.053849516	0.592196464	-0.680515734	0.080321342	-0.120434296	1.316426894	-0.683048287	-0.698424743	-0.596369338	-0.009576054	0.479906643	0.021326509
GSM1036968	0.496055264	-0.920420533	0.941192617	1.142996652	0.133112195	2.232185892	-0.793053617	-0.15403426	-0.677135359	-0.623087925	-0.587697755	0.160577011	-0.21874875	-0.339821933	-0.514483502	0.328670097	-2.325342298	0.092353925	-0.193061986	0.417095656	0.054022886	1.072933574	0.221708692	-0.448647428	-0.048720427	0.727801767	-2.020433933	0.200176292	0.13648346	-0.289063878	-0.380275782	-0.193262668	-0.251418052	0.698738004	0.605775748	1.568189449	0.040710002	-0.373211709	0.871401702	-0.080146428	0.436136422	-0.314058718	-0.095829088	1.034623756	0.328480112	-0.277843172	0.497598321	-1.402911353	-0.065585336
GSM1036969	2.003521065	0.25827575	0.322292628	0.237464694	0.556330118	1.474471363	-1.909802698	0.047324676	-0.220121225	0.5598578	-0.875812734	0.428933535	-3.114497185	-1.001948561	-0.003438849	-0.299300772	-1.091934538	-0.234793065	0.7992131	0.135791468	-0.399592633	0.473805814	-0.266038892	1.132242325	-0.369151843	0.653767188	-1.201565634	-0.277894459	-0.238459077	-1.145099296	-0.527657338	1.436596338	-0.531959598	0.162507878	0.492650673	1.054575665	0.199267653	-0.67121252	0.355832242	0.042072172	1.541029621	-0.498505774	0.480755257	0.997483242	1.875669139	-0.12761292	0.253258535	-0.667031058	5.02E-05
GSM1036970	1.972366422	0.267667753	0.456274629	-3.425023148	0.860930644	-0.794744887	-0.793053617	-2.306611338	0.461735485	-0.492993768	0.312436262	0.319265588	-0.21874875	-1.329367656	0.768908409	-0.876049061	-0.60458249	-0.768109755	0.499575919	-1.397622827	0.745580988	-0.745763476	0.766218896	0.112211896	-1.800432186	-1.991753114	1.233851557	-0.843110959	-1.286520069	0.618280702	-0.029218389	1.699237492	1.092312198	-1.244212582	0.769910632	-0.169478385	0.950380063	-1.310548295	-0.50689717	-0.281531141	-0.374998321	-1.420921003	-0.72573355	-1.331932973	-2.001010552	-0.467437552	-0.917384322	-1.095968623	-0.033670825
GSM1036971	-0.477592758	-0.298882061	-0.239786078	-0.62220361	0.504407031	2.406821549	-0.793053617	-1.58029464	-0.091078861	-0.142441543	-0.655928738	0.928881109	-0.21874875	-0.59127307	0.177109861	0.968143581	-1.099670285	0.283274387	-0.175355108	0.628367229	0.105928287	-0.435894037	1.057994175	0.714313191	-0.480867388	0.35816927	-2.211853896	-0.061753306	-0.331639051	0.978272395	0.741309586	0.201440988	0.455249102	-0.296468754	0.971126446	-0.464844114	1.107232793	-1.134385539	-0.051649829	0.077870395	0.351848787	-0.560767903	-0.336739067	-0.101998756	1.51264903	0.543098595	-0.621727971	-0.386722315	0.379612057
GSM1036972	0.316981522	0.061649639	-0.440274807	-0.736495832	-0.432670413	1.970625141	-0.793053617	-1.902545939	-0.548616493	-0.492993768	-0.926792864	0.290355986	-0.21874875	-0.601645079	0.761598057	-0.216266273	-1.452217434	0.399981889	0.725626072	1.150547093	-0.8478977	-1.021671412	0.813478272	0.568549583	-0.062234405	-0.353265206	-2.120527578	0.194432222	-0.229397539	1.133523985	-0.038209837	0.731471611	0.030717481	-0.514848725	0.194120942	0.434862074	-0.776704891	-0.771383498	-0.4591319	-1.002068929	0.015768189	-1.259867232	0.015900791	-0.051045654	1.343864772	-0.608730055	-0.946038241	-0.741904224	-0.568389425
GSM1036973	0.007529529	-0.154214929	0.16635695	0.416699849	0.44711259	1.487300669	-0.793053617	-1.223585167	-0.330841144	-0.492993768	-1.173711778	0.45281538	-0.21874875	-0.597159886	0.140048073	-0.123885899	-1.887194672	0.30015021	2.159883248	-0.058004555	0.440829474	0.479895463	0.027791142	-0.384580702	-0.062234405	0.362222258	-2.094225598	-0.062738004	-1.146322677	-2.579769639	-0.717259605	0.649563184	-0.148871615	-0.426486887	0.764075561	-0.191656017	0.542525077	-0.67403866	0.118975594	-0.324899032	0.142734612	-1.096654081	-0.019969105	-0.254244169	0.197471379	-0.0979472	-0.216926235	0.49871806	-0.123392752
GSM1036974	1.105010709	-0.329178842	0.176688092	0.335796366	0.30924784	1.939730077	-0.793053617	-0.343072955	0.220140958	-0.379628136	-0.780031883	0.710173685	-0.21874875	-0.605008974	1.148196706	1.10473713	-1.018127905	0.608794791	-0.609058656	0.680141806	0.784124603	0.63846055	0.618533345	-0.740804292	-0.062234405	-0.125217087	-2.836818156	-0.122640449	-0.733253288	0.56349576	-0.069484437	-1.352148214	0.068441818	0.154934007	0.226307944	0.196200517	1.05930557	0.471490273	0.564374426	-0.537007442	1.284481361	-0.41842876	0.478816344	-0.107523791	0.783661784	-0.346302527	0.161305502	-0.068790737	0.242720884
GSM1036975	1.235127156	0.252519362	-0.268842416	-0.845651326	0.946200887	1.283340884	-0.793053617	-2.332021834	-0.56955643	1.330564863	-0.608553263	0.037082733	-2.006649296	-0.842163558	-0.11955445	1.180582496	0.029368301	0.40323506	0.499575919	-0.260407939	0.331879523	-0.309182497	0.582575124	0.568549583	-0.062234405	0.248198199	-0.471685699	-1.011494272	-0.38429856	1.300361515	0.165856933	0.789935236	0.734462327	-1.056633023	0.949668446	0.194184368	1.265032702	0.085879108	-0.092521143	1.036852729	0.142734612	-0.281308119	-0.291174604	0.049939711	-0.01578619	0.114847296	-0.730873355	-0.163965334	0.45427997
GSM1036976	-0.224690367	1.498323016	0.075959456	1.453401852	-0.231244643	1.448812751	-2.796580007	-0.463965318	-0.303880975	-0.492993768	-0.239076057	0.500264835	-0.21874875	-0.398690092	0.558608265	1.351324432	-1.355964453	-0.487320449	0.57178319	0.623541891	-0.021865209	1.22728275	1.566546158	0.568549583	-1.264377756	-0.005248645	-3.489253373	-0.464166447	-0.652041384	-0.199024576	0.27453617	0.51097175	0.13459224	0.151651995	0.738852999	0.845400276	0.983341869	0.502577818	1.237027609	-0.484808272	0.142734612	-1.175471457	-0.045659706	-0.080205561	-0.046596015	0.212972371	0.771894477	-0.189295559	0.316585916
GSM1036977	0.772519989	-0.995556551	0.736184013	0.181877947	1.087870345	1.387284446	-1.405199459	-0.843967747	-0.03820552	-0.979465261	-0.453553069	-0.01413754	-0.21874875	-0.75946781	0.439602524	1.166923141	-2.96550705	0.387985822	0.344123321	-0.248670629	-0.545201845	0.011929371	1.047206709	0.568549583	-0.062234405	0.042576612	-1.586743513	-0.901208126	-0.581942688	1.040008902	-0.343137194	0.753432567	-0.712611352	-0.946054495	0.629304258	0.638241036	0.346080293	0.610285171	-0.08414991	0.340758662	2.013943882	-1.066962604	0.349878609	0.323735898	1.07193458	0.294743268	-0.4591821	0.924303095	1.453665823
GSM1036978	1.488029547	-0.89936427	0.408815944	0.024840801	0.460093361	0.933807747	-0.793053617	-0.562527245	-0.129294247	-0.492993768	-0.490372052	1.045147987	-0.21874875	-0.749936775	1.076453246	2.019194996	-0.974249734	1.028047179	0.499575919	0.675055638	0.363913549	0.228111905	-0.664147768	-0.361913359	-0.396029642	0.042036214	-2.179414788	0.2979896	0.211027439	1.531749279	-0.125387786	0.907752793	0.416993437	0.280660279	0.663561768	-0.494078265	-0.09511537	0.620961702	0.328256416	-0.53353801	-0.258612433	0.108999847	0.482694171	0.548727608	0.965573706	-0.566133123	-0.212758392	0.579365027	2.462084084
GSM1036979	-0.247990898	-0.209052104	0.115992632	0.364048376	0.333642739	0.418540922	-0.447582631	-0.968132674	-0.622429772	0.390033395	-1.422175544	1.252542958	1.261717404	-0.623510395	0.613010889	1.485401784	-1.293571217	0.341831461	0.650659287	1.029913633	1.448273912	0.508001535	0.141830072	-0.758119623	-0.076949624	0.376272616	-1.364199541	0.275998018	-0.204948481	-0.874815878	-0.27863333	0.4038379	0.52485316	0.413960423	0.294822964	-0.12713927	0.776667559	-0.683459128	0.54492362	0.611374298	1.082856779	-0.726860227	-0.104554198	0.423493478	-0.231722875	-0.364938685	-0.242714763	0.017816283	0.488000963
GSM1036980	-0.260557477	-1.073873731	0.328749592	0.972750773	0.794236333	1.683929422	-1.45062915	-0.771778835	0.195798281	0.334022707	-1.047291354	1.766945334	-0.981080412	-1.658188374	0.133077737	-0.751497311	-1.496349236	1.411514688	-0.552488628	1.030565706	0.787208092	1.139451276	-0.604559859	0.659376367	-0.87142133	0.583245198	-1.832520901	0.14716673	-0.827972014	0.295860556	-0.232894226	-0.57312784	0.109619791	0.152409383	0.410018547	1.039958589	-0.153840426	-1.353568433	0.965454966	0.110829991	0.142734612	-0.489868254	0.506203495	1.011602777	1.695900509	0.23084787	0.647901153	0.199411648	0.283667804
GSM1036981	0.359917332	-0.431581964	0.217044117	1.073467354	-0.894159233	1.326279786	-0.793053617	0.332422749	-1.100383843	1.588811474	-1.096984107	-0.281237124	-1.177882897	-0.46793026	-0.518053674	1.357794653	-0.044565148	0.281037832	0.499575919	0.409140368	0.073380346	0.86096695	0.227102425	-0.733878159	-0.844693686	0.462466159	-1.960085502	0.073150284	-0.652041384	-1.41223796	-0.598416122	0.91903004	-0.54550848	-0.438100157	0.432605917	1.147318487	0.616973293	-0.707324314	0.691912621	-0.181075337	0.142734612	-0.157683604	-0.495972322	-0.538169587	-1.289705467	-0.304466254	-0.065581442	0.846636154	2.524508064
GSM1036982	-0.128084796	1.397131766	0.222532536	0.309929266	0.56931089	0.255687281	-0.793053617	0.150121686	-0.074065162	0.350004423	-0.552423625	0.794702848	-0.727433141	-0.719381397	-0.190617878	0.550634615	-0.997076528	0.463825366	0.087718519	0.259946121	0.937956452	0.305403602	-0.504904218	-0.284938841	-0.576666471	0.491917871	-1.60866183	-0.414110979	0.63965532	0.424629998	-0.417805303	0.193131437	0.097399232	0.280912741	0.415853618	0.947215766	0.999065029	0.043172986	0.293540421	-0.031574391	1.353433164	0.086326355	0.334124938	0.892200628	0.341071954	-0.41818485	0.073520312	0.030295144	1.84185868
GSM1036983	0.395522637	-0.382501178	1.121664757	0.250673426	0.244343981	1.150335016	-0.793053617	-1.443809472	-1.419717888	-0.243858229	-1.685572884	-0.591701111	-0.21874875	1.019191571	-0.924543283	1.152904329	-1.355964453	0.272498258	2.631070189	0.409140368	-0.057667944	-0.210342812	0.429752685	0.568549583	0.325016121	0.053654779	-2.930774672	-1.143279653	-0.652041384	-2.056581712	-1.582002314	0.651640571	-1.245268361	-0.942772484	0.413971337	0.649077833	-0.959131436	-0.425966331	-0.111479523	-0.901928527	0.142734612	-1.809789382	-1.49645159	-1.400688966	1.989531535	0.746575011	-0.509196214	0.371508179	1.797098077
GSM1036984	-0.205316892	0.028020211	0.308733004	0.286263621	0.893382574	0.452839679	-0.793053617	-1.566049361	-0.829473403	-0.492993768	-0.815306014	-0.161827898	-0.21874875	-1.103426055	0.172689648	1.476954552	-0.439088235	-0.105072879	-0.148219891	-0.256756331	0.111581351	-0.342675566	-0.094209965	0.568549583	-0.710605001	0.847770209	-1.5899582	-0.571990849	-0.652041384	1.183509039	-0.109750486	0.857895489	-0.277984486	-0.465366096	0.559283413	0.839351831	0.40783632	-0.168159518	-0.175494833	0.702998823	0.142734612	0.304963597	0.347697332	-0.036926119	1.110245927	-0.591805381	-0.716285905	0.46724153	0.672262102
GSM1036985	0.103611493	1.215199593	0.644172278	1.279670336	1.012895197	2.664716785	-0.793053617	0.16725452	-0.107045564	-0.834136197	-1.631760524	0.237878773	-0.5348002	-1.945521055	0.648032578	1.29147489	-1.561659229	0.554507503	-1.016316867	-0.516933362	0.722112209	0.527675785	-0.135305074	0.568549583	0.201588462	0.59270217	-1.403798633	-0.192225756	-0.871228039	0.803159195	-0.015535751	-0.145185982	-0.429678826	-0.802908317	0.755605298	0.989302863	0.77572038	-1.004383078	0.663351944	0.465815888	0.142734612	-0.312079286	-0.429322177	1.072992056	1.286531707	-0.587621754	0.096703938	-0.352079507	0.599199951
GSM1036986	-0.326008406	-0.341297555	1.282766006	1.556503343	0.363856605	0.934593215	-0.793053617	0.774603893	-0.252578128	-0.47850567	-1.282108923	0.254533218	-0.21874875	-0.650982203	0.809710378	1.630981751	-1.355964453	-0.126625136	1.178876175	0.409140368	-0.006105153	1.06637549	0.426413707	0.568549583	-0.062234405	0.624045276	-2.717436393	-1.779230274	0.214275915	0.033687296	0.236224785	1.170690717	0.543980993	-0.167460471	0.264706472	0.415456647	0.85698828	0.284336972	0.982689857	-0.3547046	-0.063883031	-1.216679629	-0.206347147	0.056078639	0.797593183	-0.337935272	0.61325596	-0.998186503	0.099808105
GSM1036987	1.878902496	0.286603241	-0.429943665	-0.872435699	-0.180664394	0.636377303	-0.793053617	-0.675719458	0.113085528	-0.492993768	-0.528478412	1.155758638	-0.518816947	-1.218078803	0.438412466	1.573468678	-1.093456324	0.780196228	-0.026801294	0.720309488	-0.205675425	0.155504553	1.008423199	0.246641832	-0.705800031	1.031235461	-0.471685699	-0.643709668	-0.205290426	0.031701134	-0.346264654	0.322819781	0.315775322	0.391996195	0.416230074	0.633956721	-0.304062908	-0.398332957	0.286646464	-1.182479353	1.663002982	-0.065010205	1.443425716	-0.114890504	1.917195425	-0.710658428	-0.067925854	-0.111442367	-0.227767254
GSM1036988	0.296299029	0.999486509	-0.089015972	0.532459708	0.74141802	2.72729238	-0.779193711	-1.037049021	-0.333458637	-0.372309406	-1.68969249	0.250448166	-1.37315655	-1.77087885	0.371599243	1.43561703	-1.301180148	0.426210579	0.229833468	-0.118777736	0.395091051	0.471697859	-0.047207433	-0.036227717	0.09873208	0.448145602	-1.041854169	0.300123112	-0.135020758	-0.106668086	-0.005371506	-0.384382333	-0.368841691	-0.750396139	0.381031423	1.028617755	-0.000397537	-1.092935479	0.632575352	0.511549299	-0.04414855	-0.036578366	0.055890878	1.076982359	1.055591977	-0.210144476	0.380898721	-0.308869123	0.5470127
GSM1036989	1.556883924	0.358861065	0.05917135	0.267000887	0.154821416	1.138291178	-0.793053617	-0.182524817	0.294477735	-0.616665366	-0.740638146	0.357602234	1.476865884	-1.533724266	0.698355006	1.141581443	-0.757522008	0.273108228	0.890277048	-0.907655358	0.28579849	-0.016410918	0.817844627	1.443603466	-0.253382105	-0.45891309	-0.471685699	-0.515863078	-0.652041384	-0.731646768	0.221369349	0.644518099	-0.382921902	-0.043753898	0.307622473	1.073981092	0.332062054	0.222789913	0.295756335	-3.110063809	0.710517044	0.205992006	0.207853209	-0.13484202	1.502736303	-0.135599845	0.076906685	0.226231887	-0.125199234
GSM1036990	-0.227832012	0.372949068	0.830455686	0.304058718	0.659504874	0.868090281	-0.793053617	-0.781981535	-0.263048097	-0.584104487	-1.480879936	0.101186633	-1.038203167	-1.190046346	0.612330856	2.038605658	-2.449748325	-0.180099131	1.784819362	0.0392847	0.219160862	0.534233868	0.926746668	0.42010997	-0.30308351	-0.185201307	-1.695604485	-1.055313322	0.002099131	-0.177507831	-0.2927069	0.141196746	0.359609939	-1.025075224	0.664126452	0.381938181	1.095866653	0.721760712	0.311267737	0.690698113	0.142734612	-1.044289112	-0.172416164	0.281684242	1.146949805	-0.76846855	-0.31278662	-0.214253281	0.599601391
GSM1036991	1.297698245	0.06907235	0.73134129	0.944498763	0.448679234	1.550923555	-0.793053617	-0.886703582	-0.965844745	-0.492993768	-0.585380477	-0.54519436	-0.882679169	-0.439337154	-0.272221815	-0.358071944	-1.355964453	-0.533881456	0.358840727	0.385796163	-0.444817141	1.019532038	0.076077896	-1.451047702	-0.062234405	0.115530395	-2.603753392	0.222496107	-0.321380706	1.196750112	-0.587470012	0.326677787	-0.817814432	-0.486068012	0.799085984	1.558864763	0.072345758	-0.514832747	0.919659398	-0.168932327	0.414618704	-1.133543492	-0.279541124	0.837257222	-0.255299089	-0.492539316	0.373604996	-0.180727983	-0.544503722
GSM1036992	0.253625023	0.289178468	-0.226226454	1.048700982	0.799607687	2.219356586	-0.793053617	-0.132088831	0.014929572	-0.492993768	-1.029525551	0.166233238	-0.198317984	-1.52783745	-0.114964229	-1.018753374	-1.975458275	0.082187766	0.332395389	0.409140368	-0.231371168	0.859093212	0.055016653	0.568549583	-1.731510902	0.623775077	-0.471685699	-0.301363088	-0.270772867	1.450647702	0.218632822	-1.072294419	-0.249824065	-0.584780809	0.310257666	1.361282228	-0.069730991	-0.160623143	0.813295497	0.5892961	0.182679105	-1.003440837	1.092724771	0.752540017	0.328212201	-0.430165237	0.619247234	0.088405661	-0.027247779
GSM1036993	1.921314698	-0.247226048	0.291299201	0.274522526	0.166235543	1.342512786	-0.793053617	-0.574654982	0.548897975	-0.492993768	-0.779259457	0.408194038	-0.21874875	-1.043997246	0.901684815	1.733067456	-0.519742906	0.396118749	0.499575919	0.45361173	0.210938225	0.806628545	0.233523536	0.568549583	-0.507144566	0.570545836	-2.941587708	-0.389657652	-0.728124115	-0.010670302	-0.098022511	0.889649843	0.016637271	-0.392656927	0.581870782	0.667979224	-0.168616408	-0.382632177	0.512669752	0.27389326	0.110755242	-0.676294742	0.654045635	-0.971577901	-0.554824168	-0.105934124	0.199858048	0.440048788	0.463713819
GSM1036994	-0.197200977	-0.324482841	0.222532536	1.515592965	0.351547252	1.047700567	-0.793053617	-0.038724506	-1.581478904	0.542382465	-1.593139213	-0.029535045	-2.216238384	-0.333094143	0.645142439	1.061242869	-0.782631482	0.574229851	0.499575919	-0.151642203	-0.115226409	1.142730318	0.268454379	0.568549583	-1.094101643	0.20091334	-0.871621912	0.012591373	-0.652041384	0.11710606	-0.261041367	0.685175544	-0.518410717	-0.405784971	0.633445275	0.887739391	0.271821513	0.574487392	0.689450493	0.715141833	0.850441651	-0.884854876	-0.396603015	0.352895806	-0.539553212	-1.026141956	0.209235695	1.04853295	0.564073917
GSM1036995	0.121152342	0.310083247	0.663543169	0.289749258	0.37661357	1.525788587	-0.793053617	-0.627401013	0.009432838	-0.192328396	-0.565554871	0.051537534	-0.21874875	-0.800955846	0.305126036	1.01523241	-0.52671776	0.12468231	0.499575919	0.347715114	0.503869697	0.695609562	0.049366075	-0.361283711	-0.324856029	0.767521048	-0.471685699	-0.106064704	-0.501756619	0.056693661	-0.19927403	1.351720213	-0.053498116	0.001689333	0.379149143	1.086077982	0.110990633	-0.873752586	0.609431355	0.160505939	0.716580047	-0.207709245	0.727481976	0.460633992	0.935835528	-0.374637093	0.431173326	0.013346243	-0.085456635
GSM1036996	-0.525764641	0.185563475	0.190247716	0.521819341	1.856645368	-0.649957003	-0.793053617	-1.06515457	0.279034532	-0.156630918	-0.151276943	1.925319675	-1.41248925	-1.917208274	0.833851542	0.500670132	-0.964104493	0.000858496	-1.076106327	0.540337407	1.126734512	1.461734231	-0.553961505	1.279422642	-0.354436623	0.558386872	-2.080636242	-1.119811023	0.337718009	1.226045988	0.346076819	0.934758833	0.525118825	1.061526464	0.398348407	1.017024902	0.500091488	-0.708580377	1.185815361	-0.218292872	0.142734612	0.306583132	1.086423303	-0.632709078	-1.947428248	-0.112589895	0.714847129	0.116157158	-0.20327939
GSM1036997	-0.157406812	1.094618403	0.512450214	0.51980134	0.938367662	0.042825528	-0.793053617	-0.610268178	-0.453078029	-1.328673229	-0.150761993	-0.724308199	-0.21874875	-0.337299012	0.377719538	-0.49502495	-1.295346634	0.06449865	-0.992861001	-1.124795586	0.399716285	0.555079204	0.704833075	0.568549583	-0.062234405	-0.781530927	-2.697709908	-0.378661861	-0.475768809	1.956787747	-0.118741934	1.456479906	-0.33696197	-0.57644955	0.86308353	0.277098468	0.551807425	-0.121999223	0.291324506	0.21727845	0.142734612	-1.183209236	-0.015364186	-0.606618634	0.641668679	0.195287038	-0.126015163	0.255100893	0.664233294
GSM1036998	1.115221054	-0.348114331	-0.52744382	0.275623253	1.005509586	1.867205224	-0.793053617	-1.867317751	-0.534743785	-0.492993768	-1.40724197	-0.133546766	-0.518399992	-1.069787106	0.971388177	2.069518935	-1.673890965	0.214551153	0.46485204	0.63241008	1.001681895	0.125524744	0.301587311	0.568549583	-0.440775922	-0.56942456	-0.471685699	-0.105900588	-0.172976637	1.327174689	-0.288797575	-0.373105086	-0.80054625	-0.15256519	0.228378453	0.735268174	-0.767422543	-0.1537148	-0.3256846	-0.597722488	0.142734612	0.711286966	-0.825829949	0.025997892	1.097654086	-0.6924026	-0.504507391	0.184511516	-0.19304266
GSM1036999	2.455132476	-0.300093932	0.757814842	1.540909702	-0.312038757	-0.884550029	-1.047408556	0.133181354	0.079843377	-0.347963427	-0.014300028	1.953600808	-3.309214899	-1.233496654	0.038383169	0.209150742	-1.236250601	0.112076273	-0.181564013	0.296983854	0.413934596	1.427070076	-0.523140173	0.801204672	-0.021992783	1.033126855	-1.853124118	0.986785667	0.316175483	0.249185771	-0.375975524	1.260908696	1.015800867	0.556349213	0.04353848	0.30960886	0.11989411	-1.046461169	1.443353878	0.39500795	0.142734612	0.066352088	1.687971157	-0.568250334	-0.765670534	-0.389660118	1.145697882	0.149682456	-0.497133756
GSM1037000	-0.565035199	0.08846229	0.543443641	-0.538181398	0.526116253	2.326442019	-0.793053617	-2.532033244	-0.853554331	-0.492993768	-0.561950215	-0.348483372	-1.319786384	-0.660513238	0.832321469	1.301539678	-0.582643405	0.336748382	0.499575919	0.409140368	1.07859782	-0.226269586	0.54122317	0.568549583	-0.870670553	-0.184120511	-1.597994916	-0.906952196	-1.5455433	0.924977073	0.531378829	-0.20038514	-0.026931681	-0.219972649	0.859883653	0.77055077	1.166147285	-1.32091081	-0.149642497	-1.043071298	0.944358761	-0.109637396	-0.401450299	0.417047603	1.289746645	-1.051243719	-0.5917716	-1.15296163	-0.159522387
GSM1037001	-0.210552967	-0.331905553	0.587028147	0.553373534	0.715456477	1.009998117	-0.793053617	-0.886511078	-1.203251285	-1.332257913	-0.207149106	-0.077612971	-0.742304515	-0.55875542	-0.086402851	-0.555233948	-1.623798834	-0.004834553	0.684463328	0.492084023	0.801940318	0.286432003	0.885908403	0.042793158	-0.671114156	-0.28166242	-1.928377004	-0.560502709	-0.429606254	-0.134308828	-0.235630754	0.956719788	0.971169258	-0.177811429	0.427335531	0.843132109	-0.358052072	-0.046007447	0.155661291	-0.147327233	-1.001984197	-0.453158791	-0.780992579	0.462782617	-0.400239221	-0.146439243	-0.594897482	-1.930562296	-0.704879158
GSM1037002	-0.149029093	-0.6213913	0.39170499	0.576488815	-0.831493438	1.806724209	-1.469879019	-1.221660129	-0.352828079	0.907721511	-1.498903215	0.237564539	-1.825274124	-0.263853975	0.345757997	2.045255607	-1.177281384	0.246472892	0.172343602	0.705050985	-0.568499319	0.369813349	0.979656622	-0.498389653	-0.138663454	0.382487198	-0.936792372	-0.031720025	-0.793606556	0.959569379	-0.020226941	1.391784118	-0.336696306	-0.138427296	0.340374159	1.092378446	-0.211428868	-0.18731447	0.379714877	-0.69234334	-0.204045403	-1.152438069	0.102424798	-0.691028894	0.282935154	-0.606638241	-0.247924566	-0.132488804	-0.2958114
GSM1037003	3.34369429	0.616232224	0.474031279	0.108863013	0.22442521	0.975437537	-0.793053617	-1.180849332	-0.502025132	-0.492993768	-1.214392892	0.043995899	-0.21874875	-0.861786277	0.26228397	-0.336145085	-1.355964453	0.015294441	0.499575919	0.474608473	0.250680974	0.637523681	0.961934356	0.568549583	-0.644086202	0.436256837	-0.471685699	0.149464359	-0.140149931	1.267589857	-0.233676091	1.014293103	-0.517613724	-0.416135929	0.566812536	0.4719088	-0.02824458	-0.272098683	0.496419712	0.00958568	1.033877223	-1.088196509	0.287591019	0.224592212	1.136769167	0.232939683	0.058932862	-0.545408726	-0.600103216
GSM1037004	-0.581790637	-0.274493152	0.459825959	0.299288898	0.207415923	1.209245095	-0.793053617	-0.932519477	-1.008248118	-0.492993768	0.249612263	0.164976299	-0.21874875	-0.605008974	-0.228699715	1.880264978	-1.355964453	0.357690669	0.119912844	-0.525149478	0.859670088	0.560700419	-0.668257279	0.568549583	-1.156416094	0.160383461	-1.825653162	-0.433312585	-1.719935178	0.86191646	-0.033909579	0.293736354	0.101649861	0.186491806	0.900352689	0.205525203	-0.357483765	-0.203643281	0.242328172	-0.455633509	0.142734612	-0.706885961	-0.539597872	0.580650034	0.872608409	-1.140811376	-0.212497902	-1.208837127	-0.607730583
GSM1037005	0.008576744	0.314627764	0.382342392	0.935142578	1.387099517	2.745881783	-0.793053617	-1.441691931	-0.585261383	-0.898212423	-1.569966427	-0.27118161	-0.21874875	-0.408221127	0.689854596	2.015600429	-1.5704095	0.311942954	0.693431747	0.166308473	-0.020837379	0.108895318	0.564596013	0.568549583	-0.255183968	0.052303783	-2.501614038	-0.74135886	-2.195751449	-0.548754437	-0.016317616	0.59911234	-0.42808484	-1.050321463	0.330398071	0.337330899	0.902642275	-0.094051834	0.209828092	0.192361626	0.142734612	0.010748049	-0.39102864	-0.240431581	0.648098555	-0.324053236	-0.276578486	0.857252499	2.266984054
GSM1037006	1.830730612	0.011205498	0.138269157	0.500355151	-0.237511223	1.70094789	-1.463719061	-1.509838263	-0.477158957	-0.585598105	-0.732141458	0.223109738	-0.21874875	-0.536609779	0.896074544	1.52296501	-1.556967055	0.221870787	-0.063134889	0.455176705	0.861211832	-0.101431785	0.491652194	-0.82297341	-0.062234405	0.336283136	-3.223603379	-1.233543612	-0.652041384	0.980755097	0.192831276	1.260018387	-0.23786917	0.138271489	0.23251947	0.765762417	-0.660201957	0.180397806	0.083767173	0.645910909	-0.231982771	-0.437683233	-0.20537769	-0.292919415	0.722310046	-0.681373037	-0.306795346	-0.685842475	-0.558955576
GSM1037007	1.291153152	0.642741907	0.463377289	-1.531955023	0.748132213	-0.714627179	-0.793053617	-1.272481123	0.191348544	0.092205898	0.271755148	0.973816686	-0.21874875	-0.54277692	0.471054041	-1.09010553	-1.042983747	-0.766889816	-1.758396057	0.288767737	0.696587771	-0.791435842	-0.163814807	-0.108479873	-0.064486734	0.879383514	-2.739208587	-1.030695878	0.576566493	-1.369038956	-0.774726683	1.428880327	-0.29472134	-0.021032282	0.566624308	0.657394445	-0.792806922	-0.664618192	-0.226460869	0.807397163	-0.026672834	-1.109250466	0.38429432	1.237515326	-0.175997279	0.102676744	-0.768644431	-0.786790873	-1.513179384
GSM1037008	0.646330598	-0.613362653	0.658700446	-0.167969995	-0.296148502	0.540550241	-0.793053617	-2.87199489	-0.642322713	-0.492993768	-0.842340931	-0.485803982	-1.469195051	0.045624348	0.616921078	2.12685228	-1.405676138	-0.364106605	-0.389217409	-1.070151889	0.968448734	-0.935479459	0.785225384	0.568549583	-1.333148885	-0.019028804	-4.301253933	-0.584627804	-0.652041384	-1.018812555	0.261635398	0.370302928	-0.836410936	-0.722120351	0.765581386	1.725953056	-0.68103988	-0.397704926	-0.682446848	-0.421096898	0.468115792	-0.820073471	-0.387877905	0.996869349	0.431626048	-0.646953195	-1.155993324	-0.267707507	0.157816242
GSM1037009	0.415157916	-0.072716587	-0.308552744	2.123561544	0.244343981	0.691098221	-0.793053617	0.353983171	0.68422232	1.42720197	-0.24448304	2.436265468	-0.176080415	-1.369454069	0.550277863	-0.133950686	0.568207451	1.354990845	0.419779985	1.191366847	0.283914135	1.781206578	-0.289411736	0.411294892	-0.931483451	0.863711961	-0.471685699	0.667907717	1.00775896	0.491000881	-0.697322047	-0.133908735	0.487128824	0.244558156	0.414536021	0.843384128	0.571129863	-0.811891511	1.669869591	-0.293989553	0.142734612	0.107740208	1.082545476	-0.283404077	-0.117056745	-0.36436819	1.299647576	-0.08816091	-0.3783074
GSM1037010	-0.477854561	0.326140541	0.296141924	0.994031508	-0.081294347	0.948731634	-0.793053617	0.893763722	0.420640858	-0.252819939	-0.343611071	1.101710252	-0.77107437	-0.905797234	1.083763598	0.862822766	-0.149695215	0.170430024	-0.05830574	0.583895867	0.760827129	1.09377891	0.694302454	0.784833813	0.137622303	0.495970859	0.685893649	0.417630375	-0.482094789	0.939211228	-0.173863417	-0.313751152	0.749073866	0.009010743	0.63589224	0.321453731	1.082416721	0.129841293	1.091515884	-0.291466331	1.782004283	0.133832719	1.032376094	-0.180270087	1.496306427	-0.18960667	0.90787035	0.180041476	1.038375738
GSM1037011	1.393518405	0.553063434	0.899868048	0.127025019	0.923596439	0.994550585	-0.793053617	-1.486352804	-0.266974335	-0.492993768	0.326339933	0.571910371	-1.695045361	-0.741246713	-0.770005828	-0.549302913	-1.355964453	-0.249635657	0.499575919	0.409140368	-0.304860994	0.97994932	0.315456911	-2.33475925	-0.652645054	0.812914513	-0.471685699	-0.525053591	0.397900305	-0.642104007	-1.0827815	0.725832988	-0.133463083	0.121104046	0.943833375	1.494348017	0.318612122	-0.634786709	0.822897794	0.29723307	0.142734612	-0.774546539	1.042070661	1.074526788	-0.989376653	0.069397891	0.696352326	-0.802994767	-0.657509192
GSM1037012	1.048461107	-0.332814456	-0.585879343	0.578873724	-0.535621362	0.725396979	-0.793053617	-0.069332604	0.180616826	-0.423391153	-0.464367036	1.023151551	-1.065305204	-0.438776505	-0.422509065	0.928783072	-1.22750033	-0.123778611	0.480029364	0.997701239	-0.571754113	0.922331873	-0.015615567	0.616875099	-1.336602457	0.154439078	-1.713723626	-0.738240651	-0.996721802	0.807131517	-0.131642706	0.905081866	0.006010697	0.124133594	0.516932095	0.942679433	-0.07105704	0.544655909	0.731799083	-1.23657094	0.024446606	-0.871898595	0.651137265	0.177629413	0.045565548	-0.681182872	0.443676854	0.039048972	-0.718728851
[truncated: 4,598 more columns]
