# Supplementary material for: Identification of 10 Hub genes related to the progression of colorectal cancer by co-expression analysis
Source: PeerJ. 2020 Jul 28;8:e9633. doi: 10.7717/peerj.9633 (PMC7664468; doi:10.7717/peerj.9633)
Supplement: Supplemental Information 5 — (A) Gene enrichment analysis results of the intersection region of DEGs and yellow modules. (B) Gene enrichment analysis results of the intersection region of DEGs and black modules (C) Gene enrichment analysis results of the intersection region of DEGs and blue modules. (D) Yellow module GO enrichment analysis results. (E) Black module GO enrichment analysis results. (F) Blue Yellow module GO enrichment analysis results. [file peerj-08-9633-s005.csv]

	KLK10	DUOXA1	SLC35D1	BTLA	WDR78	HSD11B2	ALB	CHI3L2	IGFBP6	DPY19L2	MYH10	LHFP	C5orf17	CDCA5	TLE2	PTPRO	TET1	TNN	MEP1B	CNGA3	COL21A1	CD48	SLC39A4	EMX2OS	SLITRK2	ATP10D	LOC100128098	NRXN1	DOCK3	DACT2	UNQ1887	CDH3	ARHGAP23	NID2	INPP5A	PAPSS2	ARL11	SNRPB	ARHGAP25	TTC18	GABRA4	NGFRAP1	LMCD1	MYO5C	UGT1A6	PER3	HCLS1	DGKG	FGGY
GSM1037013	1.516042544	0.314779248	0.560877444	0.910009296	0.165116511	1.486777024	-0.793053617	-0.788334159	-1.197492802	-0.994998892	-1.094409353	-0.354768068	-0.21874875	-0.406258855	-0.400748015	0.034275053	-1.868679606	-0.572106213	-0.61595744	0.409140368	-0.218865906	0.933340085	-0.020752456	0.568549583	-0.062234405	0.555414681	-2.376825757	-0.432820236	-0.812071578	-0.437694931	-1.183642088	0.855818102	-1.097027657	-0.615076296	0.142169993	2.345918664	-0.261250448	-0.384516271	0.465396907	-0.326160643	0.639187593	-1.509635539	-0.46494971	1.285092017	0.96450206	-0.417994685	-0.010357525	-0.712662714	0.163235687
GSM1037014	0.598944125	0.782561554	0.69033957	0.901937293	0.672933259	1.560087345	-0.793053617	-0.799691881	-1.373388276	-0.492993768	-1.176544007	-0.465064485	-0.21874875	-1.274143716	-0.05342126	-0.680324883	0.162144152	-0.017237267	0.023789788	0.139834319	-0.169358775	0.676403747	0.05142083	0.568549583	-0.062234405	1.06825275	-1.760482701	-0.518817172	-0.652041384	-0.817217207	-0.680511949	-0.381711406	-0.975884716	-1.135653753	0.150640257	1.539207317	-0.169942457	-0.493165671	0.26916536	1.039533653	0.142734612	-1.712257378	-0.395875923	1.099389446	1.474873505	0.093738995	-0.038229974	0.677892154	0.194748758
GSM1037015	1.158156864	-0.338267877	0.265794194	-0.226308561	-0.147764852	1.696496906	-0.793053617	-0.883623522	0.078534631	-0.492993768	-1.100588763	0.595163747	-0.21874875	-0.94728527	0.753437663	1.526559577	-2.440110345	0.722452446	-0.202030405	0.823728227	0.052652447	0.38855073	-0.393690577	-0.10973917	-0.062234405	0.307642021	-0.471685699	-0.385226512	-0.363439923	-0.244375254	0.283527618	0.306794219	-0.213959379	-0.028858616	0.386866494	0.597666051	0.089394968	0.42093376	0.440775634	-0.089766215	0.142734612	-0.16578128	0.461608489	0.486110543	-0.020340686	-0.612153022	-0.010618015	0.318426457	-0.115163224
GSM1037016	2.227625046	-1.287163073	-0.075456347	0.325706362	0.675842742	1.724773744	-0.793053617	-0.444714942	-0.787855278	-0.492993768	-1.332574103	-0.321144944	-3.042781025	-0.37402153	0.580199306	0.271696209	-1.546821813	-0.641236093	1.82000316	0.423616383	-0.081136723	0.750416402	1.242151635	-2.113752657	-1.669196452	-0.000385059	-3.107144058	-0.276253296	-1.01980308	-0.060986382	-0.160962644	0.00379239	-0.135854062	-0.407299745	0.395524985	-0.006674408	0.230145666	0.757244475	0.49715835	-0.346977231	0.142734612	-1.130124474	-0.300869171	0.172718271	0.623450696	-0.397266713	-0.139039672	0.308927622	0.354722753
GSM1037017	0.008838548	-0.376593305	0.187342083	0.867080917	0.027923181	1.463736637	-0.793053617	-0.529609102	0.228778682	-0.316896165	-0.44454143	0.731855887	-1.109780342	-0.694432511	1.035821285	1.424114416	-2.215012795	1.052649283	0.499575919	0.806643921	0.239546152	0.424151754	1.532129004	0.972154216	-1.584358706	0.45192839	0.87512178	-0.174665313	-0.562109886	1.481929739	-0.39708588	1.149620071	0.028060838	0.079952675	1.404803937	1.195706047	-0.218248552	-0.89636171	0.39350279	-0.921010399	0.142734612	-0.896731467	0.48439072	-0.212192513	-1.749977458	0.152880271	0.307961472	-0.743766741	-0.160124548
GSM1037018	0.80707808	0.543519948	0.409138792	0.680691033	0.847278453	1.611404569	-0.793053617	0.305087215	-0.388164223	-0.492993768	-0.855214701	0.813556936	-1.284762213	-0.957376955	-3.87E-05	1.298664024	-0.52925407	0.552067625	1.178646216	0.874720317	0.677230311	0.664692884	-0.304051869	0.558632621	-0.601592251	0.422746877	-2.022479643	-0.177783522	-0.702136306	-0.447625736	-0.259086704	1.161490858	0.000697411	0.448547771	0.826002599	1.223680105	-0.019719975	-0.614375695	0.843825876	0.164763877	-0.693246556	0.050516634	0.499417298	0.80165144	1.647676436	-0.365509179	0.441071952	0.057674137	-0.231982378
GSM1037019	0.806030865	0.949193852	-0.116780916	0.575204632	0.314171581	1.765356243	-0.793053617	-0.457997702	0.242127892	0.221553246	-0.675496869	2.205617121	-0.21874875	-1.027738421	0.238142805	0.94531808	-1.075321705	1.436320116	2.194837086	0.766476239	0.90712156	0.61105713	0.530178859	1.463594803	-2.360211154	0.443822415	-4.142565323	0.422225631	0.297026571	-0.064131137	0.114644774	0.035546745	0.543184	0.75528958	0.831272985	0.800540976	0.983531304	-0.698217862	0.899223741	-0.35912024	0.216441712	0.06509245	0.945367359	0.438226905	0.436984278	-0.474663818	0.578871256	0.46277149	-0.284169629
GSM1037020	1.43331257	-0.368564658	0.234477919	0.950552765	-0.15783614	-0.789770258	-0.793053617	-0.119191079	-0.563797948	-0.492993768	-1.066087058	-0.122234313	-0.21874875	-0.252080343	-0.417408819	0.149121471	-1.355964453	-0.115849007	0.24593063	-1.205000535	-0.249358188	1.34111234	0.17701776	0.568549583	-0.361343767	0.498402652	-1.510175528	-0.089653075	0.370202771	1.046960465	-1.321250331	-0.863368574	-0.572606243	-0.891017693	0.338680106	0.180827386	0.523581511	-0.130163629	1.133372049	0.599862095	-0.57793061	0.184398204	0.069220907	0.070812066	-0.917040543	-0.517070585	0.857335256	0.699311094	-0.392959974
GSM1037021	1.890683663	0.348863127	0.704222042	0.039150261	0.684123579	2.29397602	-0.793053617	-1.534863752	-1.195398809	-0.494188662	-1.534949771	-0.201735718	-0.21874875	-0.765074302	0.226242231	0.837840524	-1.430785611	1.114866175	0.137159804	-0.210459166	0.524083682	-0.657463568	0.003647765	-0.895382977	-0.062234405	0.27440752	-1.482850694	0.194432222	0.121608859	-0.003056684	-0.182463932	0.567357986	-0.462089876	-0.884201208	0.585823572	0.50114295	-0.539720874	-0.57041351	-0.160475857	0.342020273	-0.197744635	0.094783927	-0.088073435	1.138371639	0.85171131	0.12321455	-0.90019197	0.543045954	1.079523378
GSM1037022	0.006482314	0.635773648	0.452077602	0.769116155	1.365166489	1.572916651	-0.793053617	-0.654544044	-0.629497001	-0.699411822	-1.150024041	0.772077942	-2.948688312	-0.944762349	0.820590903	0.999236586	-1.000246916	0.259892221	1.241425149	0.723700266	0.242629641	0.924908263	0.558174903	-3.578157454	-0.062234405	1.040692433	-2.335180956	0.58683427	-0.223755449	-0.606518621	-0.785672794	0.272665708	0.026732516	-0.198260883	0.457640251	0.961328805	1.189447872	0.501321756	0.435112741	-0.063587779	0.142734612	-0.231822323	0.058072156	-0.213727245	1.093903324	-0.130655558	0.101653251	0.137017343	0.200971084
GSM1037023	0.808387098	-0.67062357	0.293559139	0.835526724	0.600196175	1.028849342	-0.793053617	-0.734625609	-0.700954537	0.049339051	-0.726476999	0.501836009	-0.717704204	-0.144435709	-0.579086618	1.600607659	-1.456782793	-0.478374229	-0.633894278	-0.196635223	-0.294754001	0.779459343	1.015614843	0.568549583	-0.062234405	-0.049561312	-1.515582046	0.194432222	-1.899114284	-1.881634025	-0.210611073	0.512455598	-0.282766444	-0.48581555	0.476839515	0.6962053	-0.498045028	-1.032644483	0.735738487	0.642126075	0.10576218	0.225066531	-0.209013153	0.251296549	1.03496279	-0.390420778	0.318902059	0.194569105	-0.147679896
GSM1037024	1.179101161	1.023117999	0.952169455	0.923584937	0.92852018	1.222336224	-0.793053617	-0.49476592	-1.413435907	0.387494244	-0.626576542	-0.104951399	-0.56343107	-0.613138386	-0.803497444	-0.549842098	-1.355964453	-0.974889424	-0.813722579	-0.2134587	-0.2808783	0.96542785	-0.018697701	0.568549583	-0.062234405	0.807510529	-2.075083602	-0.742835907	-0.70452992	-0.573912477	-0.992867023	0.394044501	-0.783543732	-0.157109513	0.376325722	1.375143248	-0.336645842	-0.363163209	0.828806899	0.567691005	0.142734612	-0.787142924	0.12060211	1.269744697	-0.039362404	-0.213187114	0.251956084	1.41731123	-0.657107751
GSM1037025	2.73997492	0.662434815	-0.084496097	-1.513059198	0.309695453	-0.05561976	-0.793053617	-2.226144765	0.49680988	-0.492993768	-1.442773576	-1.186233362	-0.21874875	-0.019971601	0.090575686	-1.391689709	-1.355964453	-1.413864161	0.499575919	0.409140368	-0.326788028	-0.291381985	-0.323315202	0.568549583	-1.50687857	0.143631111	-0.471685699	-0.664224204	0.691118021	-0.888719006	-0.357601696	0.942474844	-0.30455092	-1.010432405	0.636645153	-0.730471656	-1.044377485	-0.685971253	0.078842918	0.802981524	0.142734612	-0.408711549	-0.518269826	1.724025367	-1.612538848	-0.650376162	-0.875966384	1.066971864	-0.620576676
GSM1037026	-0.163690101	-0.171484095	-0.154877003	0.532276253	-0.029595066	1.172328112	-0.793053617	-1.166796557	-0.765606594	0.238281771	-0.759948802	-0.022307645	-2.296154647	-0.593515666	0.968668046	0.769004565	-0.221219169	0.14582792	0.11324402	0.30233085	-0.11008726	0.389721817	0.501412282	0.568549583	-0.393026536	0.316558594	-0.485859544	0.194432222	-0.255043403	0.56448884	-0.093722253	0.326084248	-0.697468484	-0.339387361	0.14348759	0.621103775	-0.189833202	-1.167357178	0.466874184	1.384742062	0.30286923	0.404295085	-0.213133343	0.511280148	0.066730558	-0.343640219	-0.241412312	0.143908654	1.271411885
GSM1037027	1.475201165	-0.107860854	0.421729872	1.017330243	0.777450853	0.935378683	-0.793053617	-0.215827968	-0.329794147	0.230963042	-0.646402148	0.733112826	-1.290599575	-0.888697436	0.270104347	1.74025659	-0.814081731	0.533971862	0.197869102	0.372624294	0.325712544	1.484687523	-0.233676493	0.568549583	-0.142117025	0.560008068	-1.294060929	-0.032540606	-0.944917156	-0.346497035	-0.435006333	1.308391842	-0.082986858	0.027188035	0.307998929	0.375385699	0.47906413	-0.493479686	1.166610767	0.424498116	-0.913416795	-0.168120608	0.831456202	0.760520623	0.784733431	-0.146058913	0.928709564	0.271677291	-0.041699633
GSM1037028	1.316024505	-0.948899507	0.127615167	-0.345554057	1.285043793	2.155995523	-0.793053617	-1.171609151	-0.217503733	0.049787137	-1.220572302	0.75888008	-0.21874875	-1.384311271	-0.181437436	0.115871726	-1.355964453	-0.213444132	0.499575919	0.470826451	0.140531888	0.459752778	0.853289159	-0.528612777	-0.666609497	0.484352294	-0.471685699	-0.448247167	-0.551680568	-0.618270074	-0.019445076	0.602376807	-0.108756299	-0.47950399	0.747135034	0.735772211	0.044498715	-1.208179207	0.279013869	0.747155221	0.147727674	-0.978428017	0.131750862	-0.313484824	0.920028748	-0.685176335	-0.042918797	0.49760055	0.140152864
GSM1037029	2.724266697	0.469747285	0.165065557	0.262047612	-0.418346803	-0.234968223	-0.793053617	-0.167702027	0.398130425	-0.436684356	0.183956034	0.831154085	-0.830976821	-0.795349355	-0.485582108	0.186325241	-3.927529594	-0.321612061	0.054374397	-0.031399987	0.449052112	0.825131709	-0.151743118	1.266987086	-0.914816212	0.246577003	-1.512221238	-0.900059312	-0.199819308	-0.609332349	-0.685203139	1.733662774	0.178958185	0.547260567	-2.114684656	0.866065796	0.161001649	-0.8398389	1.01001947	-0.086769888	0.142734612	0.083987026	1.699362273	0.932410606	0.075571638	-0.540080535	0.857074765	0.659639491	-0.115765385
GSM1037030	1.467085249	-0.433551255	0.512450214	0.533927345	-0.770841901	1.074144647	-0.793053617	-0.486873266	-0.937052331	0.538797781	-0.782864113	0.480153808	-0.21874875	-0.155088043	-0.176507198	-0.193440772	-0.872670502	-1.003151346	0.530850406	-0.69051513	-0.278993945	1.352588986	-1.064568244	1.160733916	0.318709598	0.888300088	-0.471685699	-1.244703519	0.123318583	-0.000573983	-1.185987683	0.417786074	-0.55958869	-0.204067518	0.795321422	1.30054576	0.404615913	-0.754426655	0.662367093	0.364729278	0.142734612	-0.468634349	0.841635497	1.104607535	-0.11089478	-0.009140203	0.406687249	-0.107158579	-0.305445969
GSM1037031	0.562553408	0.326443509	0.977351614	0.044103535	-0.878492784	1.18934658	-0.793053617	-1.501560601	-1.240157925	-0.492993768	-0.599026673	-0.336228215	-0.21874875	-0.769559495	0.118797048	0.455378587	-0.391151968	-0.679054204	1.177036499	0.409140368	-1.049866241	0.01028985	0.477782594	0.568549583	-0.107581306	-0.98823331	-2.34584787	-0.085386052	-0.652041384	2.268615034	-0.850958523	-0.07633542	-0.769463521	-0.059659029	1.006701553	-0.886471132	0.182218443	0.027786221	-0.026536131	-0.794218457	0.142734612	0.100902171	0.718029774	0.940084266	1.914516309	-0.519352563	-0.531598369	0.462398987	-0.301431565
GSM1037032	2.653056086	0.344167126	0.40591031	0.5599779	-0.160298011	0.945066118	-0.638797998	-0.616620802	-0.06464219	-0.41009795	-1.046518928	0.086417598	-0.260027238	0.103371209	-0.266951561	0.219395258	-1.268969006	0.537225033	0.540738663	0.376145487	0.362885719	0.53493652	0.601581612	0.462453826	0.11599994	-0.078202427	0.821348844	0.446022493	-0.66093195	1.70884864	0.078678983	1.708140582	-0.371498335	-0.369430386	-0.220169056	-0.05808619	0.232797766	-0.1537148	0.228294047	0.366306292	0.160210328	0.020825156	0.613086091	-0.201449389	1.470586921	-0.189796834	-0.2974177	-0.040666737	0.138948543
GSM1037033	0.066435366	-1.658753097	-0.167468083	0.646935385	-0.709295137	0.742677268	-0.793053617	-0.812012122	-0.20179878	-0.492993768	-0.654898836	-0.646063732	-0.21874875	-0.410744048	-0.354845801	0.546500862	-0.568820513	-0.506229504	0.499575919	0.409140368	0.274321058	0.812015542	0.028047987	0.568549583	-0.250679309	1.489223093	-2.475750425	0.270746296	-0.881828329	-0.666599993	-0.413505045	-1.060126862	-0.37123267	-0.641332385	0.474016094	1.468390107	0.263675779	-0.130477645	0.542707705	-0.992764545	1.47314776	-0.280948222	-0.326317408	1.060100307	1.452636849	-1.160398358	0.307961472	0.859487519	-0.001756314
GSM1037034	1.645897188	-0.052569227	0.405587462	0.000991702	0.405708403	0.196515379	-0.793053617	-1.587802287	-0.781049798	0.404372131	-0.318635957	0.281243177	0.01724745	-0.440458452	0.072384809	-0.727054255	-1.355964453	-0.008697694	0.499575919	0.100188296	-0.114712494	-0.02226635	-0.218779516	0.568549583	-0.60609691	-0.032538763	-0.471685699	0.015709583	-0.951072163	-1.372183712	-1.007331526	0.249220904	-0.77424548	0.347562813	0.560224553	1.41622227	-0.117279342	-0.289683557	0.292801782	0.125180821	1.445448156	-1.356499495	0.240087643	1.791553574	0.371613867	-0.25045943	-0.348473775	0.819070909	0.003663132
GSM1037035	1.345870129	0.414304175	-0.263031148	-1.905285155	-0.056899449	-0.997133736	-0.793053617	0.092370557	-0.336337878	0.505042007	-0.454325495	0.457214667	-1.566206445	-1.334974147	0.315496537	-0.977236124	-1.363446569	0.017327673	0.205687724	-0.970645586	-0.762245222	-0.268428693	-0.284274847	-0.012615902	-0.062234405	0.02987725	-2.166994408	-0.49502031	0.570240513	-1.273703225	-1.452603654	1.647006031	-0.635568692	-0.349990782	0.363902668	0.756185713	-0.046998711	-0.876264711	-0.009055027	-0.09150093	-0.091701517	0.308922461	0.502325668	0.166272396	-0.469896216	-0.400499516	0.473893715	-0.045136777	-0.137844606
GSM1037036	0.731940413	0.366283776	0.495662108	0.572269358	0.53753038	-0.015037261	-0.928572697	-0.722497872	-1.31868269	-0.4044222	-0.752482015	0.166861708	-0.279346126	-0.646216685	-0.368446457	0.854016076	-1.481638635	0.304216674	0.325266645	0.286289861	-0.11042987	0.517370225	0.296193578	0.27340189	-0.185061442	0.816427102	-0.607725383	0.299138414	-0.529625125	-0.042117852	-1.007722459	0.014179329	-0.664260441	-0.467133333	-0.12680793	1.154122988	0.167442461	-0.771383498	0.750265038	0.083547646	0.108020946	-0.136449699	0.38720269	1.455140322	0.106649374	-0.343259889	0.132130602	0.426266166	0.395468953
GSM1037037	-0.219716097	-0.22829056	0.153765871	0.067218816	0.159073738	1.013139987	-0.793053617	-0.859753055	-0.795184256	-0.20816075	-0.672922115	-0.385248844	1.452126588	-0.027540364	0.950987193	0.990969082	-1.170813792	-0.014797389	0.289852888	-1.188177058	0.414791121	-0.025545391	0.66168321	-0.294540979	-0.468254343	-0.076040833	-1.556934603	0.407783398	-1.044594082	1.504936104	-0.27550587	0.172357561	-0.244510779	-0.35504003	0.425076794	0.519288285	0.8910867	0.278998706	-0.026289918	0.046014708	-0.587916733	0.257637182	0.520018252	0.637742064	-0.577328736	0.005692657	-0.207548589	0.567444921	-0.145070533
GSM1037038	0.8366619	0.262062848	0.358128778	0.697752312	1.126365048	0.328473956	-2.616144566	-0.315352413	-0.391043464	-0.602774716	-0.898728045	0.465384772	1.464496236	-0.656869019	-0.341585161	1.279253362	-0.796961636	-0.184165594	-0.293784231	0.165004328	0.01959059	0.830987141	-0.338725868	0.568549583	-0.425610237	-0.014705617	-1.621374453	-1.02134125	-1.049894227	2.077281518	-0.837666817	-1.15093838	-0.366450712	-0.36034174	0.228378453	1.64757529	-0.001534151	-0.153400784	0.525226601	-0.240213369	0.400709461	0.02046526	0.852784249	1.380552347	0.557812373	-0.680802542	0.259510299	-0.50871715	-0.356629619
GSM1037039	1.409488432	-0.448548161	0.323261173	0.519617885	1.307200628	0.975175714	-0.612618176	0.361683321	-0.851198588	-0.047298055	-1.53726705	0.27495848	1.220160947	-0.404576908	0.190370501	1.949100938	-0.490955783	1.64919948	0.231673143	0.113360165	0.063444659	0.140046214	-0.138900897	-0.191121227	-0.405189115	-0.123595891	-1.358793023	0.594875968	-0.272482591	0.386230885	-0.198492165	0.435295485	-0.700656456	-0.605482725	0.258871401	0.63244461	-0.119363135	-0.317316931	0.198994732	-0.439547964	0.530885709	0.124295456	0.049347046	0.454188118	0.219172212	-0.709327274	-0.107259871	-0.215743294	0.727460156
GSM1037040	1.325449439	-0.741518038	-0.348908768	-0.23621511	0.725975378	1.459285654	-0.793053617	-1.587609783	-0.044487501	0.885914684	-0.636360607	0.856292869	-1.19414412	-0.876363155	0.306316094	0.122162218	-0.788464996	-0.175422698	0.067712046	0.409140368	0.469608706	-0.231422366	0.933938312	0.689284667	-0.82217039	0.388971978	-1.67938493	-0.616302248	-0.567751976	-0.903284187	-0.575742036	1.046640997	0.454186445	-0.07985602	0.403054109	0.041713152	1.074081552	-0.69193755	0.112574063	0.440110556	0.142734612	-0.066089895	0.790981387	-0.648977237	-1.713541491	-0.111068576	-0.290384465	-0.683979959	0.544604058
GSM1037041	2.033366688	0.309022859	-0.734066664	0.130327202	0.516044964	-0.18679287	-0.793053617	0.527814069	-0.516683089	0.531628413	-0.830754538	1.155758638	-0.21874875	-0.994660122	0.72351622	1.938676693	-0.495647957	0.690734031	-1.056789732	0.409140368	0.493420095	0.485750895	0.121025673	0.568549583	-1.808540573	0.45544098	-0.471685699	0.194432222	-0.013972278	-0.994647596	-0.071048167	0.865017961	0.400522248	0.656829246	-0.696386092	-0.505923136	0.6743723	-1.413545414	0.389317173	1.36124455	0.142734612	0.198614124	1.246141287	0.596611246	-1.222727587	-0.129894899	0.191782853	0.269442271	0.056853983
GSM1037042	1.115744662	0.056196218	-0.859654611	0.584744272	0.261129462	1.071264599	-0.793053617	0.125096196	0.352586062	-0.492993768	-1.061452501	1.066515954	-0.21874875	-0.809085259	0.988048981	1.584611836	-1.196684159	0.072021607	0.499575919	0.615456188	0.612648343	0.750650619	0.909794935	0.552493549	-0.322603699	0.150115891	-0.873083133	-0.371933093	-0.065947896	1.380470011	-0.052283407	0.188086353	-0.02932266	-0.648653794	0.2374134	0.58405705	0.223704854	0.507916083	0.587025997	0.748732235	0.142734612	0.09226465	0.159380376	0.31084415	0.925922801	-0.471431015	0.523126358	-0.154466499	1.98597578
GSM1037044	0.492651816	-0.973136933	0.180239422	-0.150541807	0.132216969	2.234280473	-0.793053617	-1.151973767	-1.065047699	-0.98424484	-1.456162297	0.044938603	-0.21874875	-0.780772477	0.976318415	1.445322361	-2.068540868	-0.048955682	-1.681129677	-1.381842667	0.398688455	0.114516532	0.384291219	0.568549583	-0.062234405	0.501104643	-2.757181607	-0.734137743	-0.069196372	-1.358446097	-0.893179234	0.782812764	-0.288079731	-0.640070073	0.442770233	-0.309600693	1.276209406	0.223731959	0.121930147	-0.419677585	1.847270731	-1.131923957	-0.293598246	-0.131158663	0.859748656	-0.316066312	-0.492524843	-0.700742608	0.171665935
GSM1037045	0.643974364	-1.613459409	0.007515639	-0.246488568	-0.009900102	-0.611730907	-0.793053617	0.395948991	-0.354136825	-0.492993768	-1.092607025	0.341890494	-0.21874875	0.205689676	-0.656100333	0.996360933	-1.355964453	-0.227880077	0.499575919	0.275204624	0.084515168	0.931232129	0.646529389	0.568549583	-0.062234405	0.03014745	-0.471685699	-0.154807242	-0.652041384	-1.143609676	-0.345873721	0.383954333	0.148406786	-1.241435496	0.281835227	-0.337070714	0.047719121	-0.187942501	0.399658108	-0.787594998	0.142734612	-0.804597913	-0.336739067	1.143282781	-1.82793971	-0.120766985	-0.196608001	-1.480764545	-0.011993044
GSM1037046	-0.409000184	0.036351826	-0.617518466	0.169403034	0.588334435	0.012715932	-0.793053617	-0.98584302	0.280866776	-0.492993768	-0.459217528	0.767050185	-0.315065221	-0.540814648	0.54772774	1.476954552	-0.960173212	-0.455805357	0.499575919	0.409140368	0.162630227	0.463968689	1.488208605	1.1969387	-0.062234405	0.256844573	-1.906897054	-0.217007316	-0.804719764	1.194101898	-0.631645385	0.609499279	-0.589874425	-0.57644955	0.323998316	0.916973542	-0.003996815	-0.033446822	0.432404401	0.307483662	0.142734612	-0.57408408	0.610662449	-0.064858242	-0.705658354	-0.535326413	0.112333349	-1.351133393	-0.08023791
GSM1037047	0.629051553	0.654557652	0.192184806	1.001920056	0.789312592	1.133316549	-0.793053617	-0.793339257	-0.540764017	-0.492993768	-1.023088666	0.23567913	-0.21874875	-0.376264126	0.695464867	1.669263891	-1.355964453	0.396728719	0.499575919	0.18339278	0.011881867	1.052088237	-0.111932231	0.921782343	-0.587777963	0.152817883	-0.471685699	-0.317282368	0.726851259	0.195228395	-0.739151825	1.062963328	-0.24397945	-0.375994409	0.487380287	-0.420488851	0.398364536	0.634464373	0.502082604	-0.109951996	0.645488361	-0.303261817	0.032381555	0.349519396	-0.255834912	-0.831413124	0.081595508	-0.562171375	0.687717557
GSM1037048	0.446574362	-0.169514804	0.690016721	1.434689482	0.247253464	2.213858312	-0.793053617	-0.893056206	-1.28858153	-0.492993768	-1.860656159	0.046824012	-1.070030688	-1.172666223	-0.039820604	0.862463309	-1.355964453	0.255012465	0.339754091	0.259033219	0.575132558	1.039206288	-0.293521247	0.568549583	-1.886771485	0.954769089	-0.471685699	-0.011205489	-0.857208299	0.454091388	-1.04994317	0.302639444	-0.966586464	-0.395938938	0.141793537	1.440668068	-0.314481869	-0.921796974	0.491495457	-0.201103417	1.717094483	-0.99876218	-0.238581581	0.600908496	1.162756585	-0.444427602	0.081074527	-0.174395427	0.692534842
GSM1037049	1.401110713	-0.145883314	0.937641286	-0.062300139	0.905244313	1.809604258	-0.793053617	-1.313099417	0.075917139	-0.492993768	-1.544991312	-0.994864366	-0.21874875	-1.055490554	1.192058822	2.401656934	-1.146084766	-0.097753245	1.077234092	-0.334744233	-0.216467637	-0.29185042	0.425643174	0.568549583	-0.062234405	-0.177095332	-2.973734572	-0.586597199	-0.652041384	0.083672349	0.769456727	1.133594509	-1.292556614	-1.309600342	0.70252498	0.550034547	0.45936282	1.001234602	-0.346366469	0.485370864	0.842000999	-1.524211355	-0.342313443	0.301635758	1.531670748	-1.838906633	-1.259147434	0.84272487	0.612447484
GSM1037050	-0.328626443	-0.689104606	0.552806239	0.685644308	1.428951316	0.554426838	-0.793053617	-0.790066693	-0.853554331	-0.492993768	-1.665489802	-0.930760466	-0.21874875	-1.086886905	0.906445044	1.472281614	-0.792523092	-0.212020869	-0.248022298	0.214301028	0.064129879	0.417359454	0.220167625	0.568549583	0.136571216	0.158221867	-1.124559282	-0.280684436	-0.881144439	0.162622251	0.143964712	1.569845918	0.934241914	-1.736009326	0.536507815	-0.659654446	-0.386846293	0.042544954	0.122668785	0.71041079	0.842476529	-0.683312727	-1.015116361	0.423186531	0.520840584	-0.261679157	-0.127317614	-0.571856462	0.440028836
GSM1037051	-0.071273389	-0.766512883	1.663404027	0.103909738	0.383327762	0.712044027	-0.793053617	-1.548916527	-0.746237152	-0.492993768	-0.885596799	-0.063786639	-1.294352165	-0.628275913	-0.454640615	1.752478119	-1.038164757	0.803985039	0.768168573	-0.098041822	-0.021693904	-0.032103475	0.458519261	0.568549583	-0.062234405	0.353305685	1.024166331	-0.594310665	-1.603844898	-1.278006574	-1.016322974	-0.04903261	-1.127313392	-0.674152496	0.4606519	1.781649153	-0.564347511	-0.777035779	-0.250589717	0.238095037	1.507029249	-0.282387809	-0.08080251	0.557629054	1.738498441	-0.543313338	-0.835069426	0.466682775	0.976754638
GSM1037052	1.072023441	-0.036966385	0.128260863	0.686745035	0.730675313	0.744771849	-0.793053617	-0.024286724	0.108897541	-0.492993768	-0.991676666	0.228451729	-0.21874875	-0.86010433	0.440622573	1.905426948	-1.261360075	-0.657501947	-0.885010013	0.364538591	0.029697583	1.149288401	0.644731477	0.568549583	-0.029800859	0.101209837	-0.471685699	0.151926103	0.777801043	0.478256347	1.191272904	0.817534815	-0.086706159	-0.437090308	0.348279738	0.929070432	0.521687154	0.184794024	0.7766098	-0.398545595	0.142734612	-1.114648916	0.185313342	0.244850674	0.562902692	0.006263152	0.302751668	0.89562034	0.237702879
GSM1037053	1.613957134	0.969947147	-0.489993429	-0.906374802	0.068655948	0.492374888	-0.793053617	0.268896507	-0.927105861	1.745193315	-0.710513524	0.376456322	-2.589412588	-1.683978234	-0.674121203	-0.390782504	-2.102527427	-0.794745091	-1.029424556	-0.763808107	-0.077539319	-0.055056766	0.048852386	0.928393652	0.378171098	-0.018758604	-1.704079567	-0.166459498	0.145203054	-0.8652161	-1.116401696	1.035363749	-0.679137645	0.077428052	1.012536624	0.544742158	-0.02388756	-1.211633379	0.219430388	-0.470930547	-1.687697988	-1.030253141	1.206393564	0.678872881	-1.364720692	-0.406965122	-0.077824481	0.115970906	-0.961801008
GSM1037054	2.32789587	1.178389004	1.235953018	-0.23621511	0.546482636	-0.33027164	-0.793053617	-0.936369553	-0.192899307	-0.492993768	0.119844658	-0.596728868	-0.21874875	-0.342064529	0.324336963	-0.491789839	-1.355964453	-1.32806178	0.499575919	0.409140368	0.781212418	0.649937196	-0.555245727	0.568549583	-0.062234405	0.8507424	-0.471685699	-0.126086891	-0.652041384	1.072946073	0.044276923	0.768864589	-0.522927011	-0.685260841	0.313834	0.862285518	0.109285712	0.105976107	0.36740424	-0.07368067	0.142734612	-0.213287644	0.5379532	0.706805003	-0.291735056	0.525603426	-0.029633798	-1.188163193	-0.692635226
GSM1037055	2.313234861	1.034479292	0.015263995	1.355804	0.237405982	0.232908717	-0.793053617	-0.59294284	-1.196969304	-0.492993768	-1.449982888	-1.382001645	-0.21874875	-0.556512823	0.529366854	0.955562596	-1.879078479	-0.502976334	0.163145223	-1.54812122	-1.321727204	0.24310181	-0.039245255	0.568549583	-2.423426536	0.352765286	-2.609306032	-0.44283133	-1.573924723	-1.081211116	-1.218044148	1.214019088	-1.160521435	-0.774884991	0.465734058	0.928818413	0.196047247	-0.249803575	0.487802266	-0.842001988	1.245844575	-1.719095415	-0.047840984	0.582798658	0.27864857	-0.183901723	-0.222136039	-0.827021231	-0.148884217
GSM1037056	-0.228617423	-0.252376501	0.954106544	-0.044505042	0.841459486	0.027639819	-0.874929728	0.025956758	-0.837849378	-0.492993768	-1.317898005	-0.720537381	-0.21874875	-0.57781749	-0.790236804	-0.838845291	-1.487598965	-0.130488276	0.417940309	-0.420426594	-0.188887539	0.292521652	0.316741133	0.568549583	-0.227405237	0.069056133	-0.471685699	-0.610394061	-0.46174907	-0.976110093	-1.237199841	-1.328406641	-1.182040247	-0.685260841	0.516179183	1.788705672	-0.219385166	0.236292584	0.08795279	-1.724972238	1.542218445	-1.701640425	0.799221769	0.482734133	1.54801335	-0.471431015	-0.494608764	-0.319112964	0.143163667
GSM1037057	-0.074676838	-0.805292763	0.275156792	1.702349759	-0.179321556	0.249665361	-0.793053617	0.053099789	-0.541549264	-0.492993768	-1.109085451	-0.860057635	-0.21874875	-0.116122928	-0.830528748	0.567888537	-1.869186868	-0.515989017	-1.014247232	-0.010794488	-0.744772117	1.541836535	-0.258847248	0.568549583	0.141976807	0.600808146	-0.471685699	0.203458618	-1.493738654	-2.068167651	-0.767689898	-0.193856207	-0.72536324	-0.942267559	0.035068217	0.725187433	0.550102504	0.305062002	1.126724305	-0.121148797	0.875406959	-1.557141902	0.168105486	0.273396689	-0.537677831	0.336199211	0.398612053	0.854644976	0.48478944
GSM1037058	1.491432995	-0.161637641	0.195413288	0.921016573	1.657010049	1.886318272	-0.793053617	-1.527741113	-0.313303947	-0.492993768	-1.094666828	-0.024821523	-0.21874875	-1.142951819	0.450993073	1.103299303	-1.355964453	-0.194738399	1.343757111	0.559769175	-0.146746521	0.640100071	0.786252762	0.979709997	-0.923224909	0.859658973	-1.627219338	-0.533751754	-1.66727567	-0.141260392	-0.252049919	0.548364728	-0.684450932	-1.126565107	0.771792912	1.354225709	-0.18206634	-0.254513809	0.432404401	0.638814345	0.178280455	-0.983646519	-0.009305082	0.009729733	2.294146933	-0.409817595	-0.07756399	-0.531812355	0.149586714
GSM1037059	-0.08043652	0.60911248	0.549577757	0.510445155	0.966343464	2.736717993	-0.793053617	-0.921354259	-2.076446674	-0.492993768	-1.932749273	-1.108617365	-0.21874875	-1.004191158	0.377719538	1.895541888	-1.355964453	-0.022930316	-2.250969228	0.328805004	-0.123106437	-0.288805595	0.394051308	-0.978024331	-2.738752672	-0.706415551	-0.471685699	0.23874362	-0.077744994	-1.395686617	-0.695758317	1.010435098	0.167800283	-1.197759502	0.369361283	0.274578283	-0.647509768	0.55030819	-0.284813286	1.166640998	0.142734612	-1.202463709	0.040379572	0.385125178	0.755531075	-0.02112059	-1.159379696	-1.142159034	0.220240222
GSM1037060	-0.645932547	1.594363814	0.423021265	1.094748089	0.885325543	2.744834492	-0.793053617	0.10892588	-0.163059896	0.149112757	-1.393853249	0.340633555	-0.21874875	-1.404214316	0.223692108	1.176628472	-1.355964453	0.041929777	-0.554558263	-0.741637634	0.240402677	1.111813639	0.512199749	0.568549583	-0.062234405	0.427340264	-2.899650663	-1.148203141	-0.652041384	0.305294821	-0.048765014	-0.982966749	-0.569152606	-0.770593131	0.048620639	0.202248962	1.407677757	-0.984286079	0.724905127	0.595761858	2.174197383	-0.140948408	-0.148422112	0.823137688	0.65774337	0.271352988	0.461650676	-0.249268593	1.07129385
GSM1037061	0.827236966	-0.227230173	0.237060705	-0.552307403	1.383966227	1.050842438	-0.793053617	-1.292694018	-0.058360209	-0.492993768	-0.831526964	-0.412587272	-0.845570226	-1.129496239	-0.417748835	0.150199842	-0.734948846	-0.495656699	1.12115635	-0.432424732	0.177876368	0.13864091	0.019058432	0.568549583	-0.062234405	-0.065232866	-0.471685699	-0.863133147	-0.671190296	-1.261124205	-0.461198811	0.376831861	-0.498751555	-0.634010975	0.36672609	0.467876503	-0.554875728	0.122304918	0.045850412	0.23509871	0.142734612	-1.336705177	-0.174597441	1.293686516	1.054788242	-0.995525411	-0.449283473	-1.935404839	0.175680339
GSM1037062	-0.16709355	-0.701526287	0.25933723	1.032740431	0.393622857	0.920716619	-0.793053617	0.280446733	-0.17195937	-0.492993768	-1.360638922	0.191686257	-0.663917084	-0.906918533	0.702945227	2.058196049	-1.355964453	-0.243332638	1.357784638	0.992354242	-0.65877703	1.346499337	-0.331020535	0.568549583	-0.062234405	0.130661549	-0.471685699	-0.21815613	-1.474931687	1.074435693	-0.424060223	0.361399838	-0.292861689	-1.049816539	0.080242956	0.446454927	0.188848691	0.867463953	0.891344933	0.204504635	1.015450448	-0.72542064	0.578428015	0.111635937	-0.466681278	-0.760861955	0.269148435	0.348971728	1.527530854
GSM1037063	-0.618704961	0.470807673	0.526009839	1.361124183	-0.134336467	1.468973089	0.543657302	-0.086850447	0.297618726	-0.318539146	-1.105995746	1.25788495	-0.21874875	-2.221921079	0.42481181	0.049372235	-1.355964453	0.015294441	0.662387219	0.850984868	0.73941401	1.345562468	0.202959048	-0.40913699	-0.253231949	0.77697802	-1.146331477	0.32851523	-0.781125568	1.324360961	-0.467453731	0.309465146	0.437449591	-0.858197581	-0.389386098	0.661174723	0.089394968	-0.564447213	1.460588769	0.047434021	-0.38379562	0.453241035	1.485354716	1.933055864	1.012190311	0.121312902	1.133194353	-0.69087127	0.49502617
GSM1037064	0.432436961	-0.19223739	0.722947237	-0.029828673	-0.053542352	0.978055763	-0.793053617	-1.369503019	-0.936528833	-0.492993768	-1.401320036	-0.717395033	-0.21874875	-0.032025557	-0.852119789	-0.648512964	-0.012607636	-1.184718942	0.485318432	-0.067263988	-0.598135076	0.24052542	-0.149945207	0.568549583	-0.690033724	-0.149264815	-1.939043918	0.284860297	-1.117428337	-1.260958692	-0.849394793	0.59080279	-0.920360869	-0.264910955	0.434864654	0.493078357	0.152098173	0.113826497	0.13399457	-1.02777426	0.142734612	-1.345702594	0.648471259	0.783234656	-1.135656343	-0.941138257	-0.263553977	-1.635912175	0.215021497
GSM1037065	-0.22207233	-0.491418107	-0.08578749	1.226651954	-0.048842418	0.806823799	-0.793053617	-0.325555113	-0.208080761	-0.492993768	-0.59361969	0.773649116	-0.21874875	-0.398970416	0.661633234	2.367688275	-0.492604385	-0.273627792	1.001577428	0.868721247	0.688022523	1.268036554	-0.21030365	0.495038131	-0.875775833	0.370868632	0.956073428	0.046071096	-0.369594931	0.813917567	0.422308659	0.642737481	0.046391678	-1.013461954	0.131629221	0.268025801	0.347406343	-0.268016481	0.857613789	0.159875133	0.472157794	0.04655777	0.260688597	0.209551838	0.300885226	-0.569746255	0.297020884	-0.486925706	0.182304105
GSM1037066	2.074731676	-2.106691012	0.516647241	1.327918899	0.251953399	1.786825694	-0.793053617	0.260041334	-1.126035266	-0.492993768	-1.605240557	-1.143183194	-0.21874875	-0.250398396	1.013720219	2.138534623	-1.355964453	0.189949049	0.710448747	-1.357846389	-0.202249326	0.150351773	1.184104793	-0.590318321	-0.062234405	0.044738206	-1.66754904	-0.176962941	-0.490814383	-0.422798723	0.229969864	1.098575688	-0.541789179	-1.393417857	0.870424425	0.555074918	1.450300782	-0.642009068	0.089430066	0.086859376	0.313806413	-1.523311613	-0.489186126	-0.410172939	-0.534998716	-0.492349151	-0.894461186	0.10740333	0.151593916
GSM1037067	-0.284119811	0.283876531	0.454337539	0.552089351	-0.675276563	1.446194525	0.232066086	-1.100190255	-1.232567197	-0.492993768	-1.262798268	-0.247614	-0.21874875	-0.055292497	0.801379976	1.522246097	-3.206836987	0.251352648	-0.018062834	-0.010924902	0.971360918	-0.183642044	-0.0464369	0.568549583	-0.902053011	-0.60292926	-1.604278166	-0.582822525	-1.76866232	0.826662101	0.040367598	0.643331021	0.182146157	-0.516111037	0.565118483	0.517020118	0.600113519	0.574487392	0.166494651	0.128650252	0.027299784	-0.205909761	-0.436350738	0.621473905	-0.608406472	-0.632120334	-0.556344936	-0.434030236	1.114649413
GSM1037068	2.54205131	0.492924323	0.664188866	0.41394803	0.817064587	-0.835589208	-1.954719059	-0.838577641	-0.327176655	-0.492993768	0.379122392	-0.280608654	1.581243473	-0.598841833	0.415971384	-0.112563012	-1.355964453	0.244236337	-2.346862325	0.403923786	0.255306208	0.772901259	0.077362119	0.568549583	-0.673967107	0.592161772	-0.681955414	-0.260826365	-0.105100583	-1.799042827	-0.653146673	0.870359815	-0.691889533	-0.592607143	0.344703404	-0.477193023	0.16270657	-0.103472303	0.712102065	0.667516004	0.142734612	-0.223724648	0.033835739	0.811473725	-0.502581422	-0.262249652	0.34990039	-0.402553706	-0.366264188
GSM1037069	1.679931671	1.423338482	0.107275731	0.788195435	0.756189244	0.796089074	-0.793053617	-0.529416598	1.166626127	1.134900861	0.202751739	1.922805797	-0.21874875	-1.396925877	0.121687187	0.157029519	-0.707049431	0.483141068	1.182785486	-0.34439491	0.515175824	0.667503491	1.237014747	1.243847507	-0.448133532	0.656739379	-0.747564241	-0.02794535	-0.027821044	0.142429614	-0.468235596	1.286727657	0.31258735	0.617950038	0.330021614	0.694945208	0.531727244	-0.52676534	0.99376943	0.537570034	0.142734612	0.026403555	1.329756923	-1.922804789	-0.099106673	-0.095284891	1.155596508	-1.045121921	0.07411592
GSM1037070	1.99828499	1.277762447	1.272434864	0.375422561	0.116102907	1.443314477	-0.793053617	-1.785118644	-0.97107973	-0.026686122	-1.575115935	-0.865399626	-0.21874875	-0.166861674	-0.675651277	-0.495384406	-1.355964453	-0.989935339	0.979731279	0.137617272	0.159204128	-0.623736282	-0.014845034	0.568549583	-0.062234405	0.888300088	-1.851224531	-0.989338573	0.349344135	0.226675946	-1.091772948	0.306794219	-1.309027803	-0.24117949	0.473639638	-0.046241319	-0.979779923	-0.226880436	-0.428109096	-1.902386335	0.142734612	-1.725933452	-0.363156761	1.162620404	1.435758424	-0.492729481	-0.898889519	-0.159495294	-0.383325405
GSM1037071	1.947233266	0.326897961	0.294527683	1.072366626	0.753503567	-0.169774402	-0.793053617	-1.652291047	-0.690484569	-0.492993768	-1.154916073	0.338433911	-0.21874875	-1.397486526	0.78301909	1.801543959	-1.355964453	-0.17623599	-0.620786589	-1.234604638	0.120831819	-0.158580797	0.301330467	0.105915412	-2.868186542	0.775897223	-1.500239225	0.658553088	-0.427383612	0.371665703	-0.323199636	1.534233558	-0.814095131	0.214010207	0.410018547	1.442180179	-0.31883889	-0.611549554	0.450870356	-1.071299852	0.585452739	-0.313698821	0.397866713	0.505755113	-0.092140974	0.041443654	-0.59072964	-0.919774556	0.059664066
GSM1037072	1.280681003	0.940407785	1.796740332	1.265360877	0.611834108	0.454148792	-0.091331717	-0.655506563	-1.403227687	-0.492993768	-1.773114521	-0.190109031	-0.21874875	-0.303940388	0.43994254	1.965456218	-1.147479736	0.338984937	0.499575919	0.409140368	0.356718741	1.279044765	0.210921225	0.568549583	-0.062234405	0.342227518	-0.471685699	0.194432222	-0.652041384	-0.085978909	-0.638291238	-0.929548209	-1.268115494	-0.433303372	0.737347174	1.085825964	0.544040562	-0.596476805	0.472783289	0.066673594	0.142734612	-1.301435301	1.116476459	0.841554472	-0.30298734	-1.009597612	-0.50320494	-0.141615135	1.057042717
GSM1037073	0.232942529	-0.916633435	0.702284953	0.853505276	0.106031619	0.91783657	-0.793053617	-0.912499086	-0.735767183	-0.492993768	-0.040819994	-0.802552665	-0.21874875	-0.477180971	-0.327304472	1.913694452	-1.355964453	-0.936258021	0.499575919	0.409140368	0.682198155	0.432115141	-0.00071859	0.568549583	-0.062234405	0.433554845	-0.471685699	-0.276417412	-0.222216697	-2.421538807	-0.184418595	1.534530328	0.106431819	-0.119492616	0.57133001	1.706547628	-0.211239432	0.259215723	0.005471524	0.176749185	0.202056939	-1.294777212	-0.090012348	1.152491173	1.068987553	0.254047984	-0.654549733	-1.507026029	-0.078431428
GSM1037074	1.419698777	0.341743383	0.703576345	0.759943425	0.32670474	1.800178645	-0.793053617	-0.113030958	-0.818218187	-0.492993768	-0.174192254	-0.503715366	-0.21874875	-0.461482795	0.020872324	-0.175827393	-1.374225889	-0.487117126	1.688006428	-0.069220207	0.452992125	0.632136684	-0.179482317	0.568549583	-0.062234405	0.955309487	-1.872412237	-0.31941588	0.1188733	1.213135941	-0.349001181	0.483372171	-0.616972188	-0.35504003	0.308375386	1.838605343	-0.110080787	-0.172869752	0.23494179	-0.306447966	-0.688847906	-1.281461034	-0.153754123	1.037386274	0.617020819	-0.260348003	-0.256781232	-0.041225492	-0.283366748
GSM1037075	1.941997191	0.539581367	0.608336128	0.223155235	-0.369557005	0.432155696	-0.793053617	-0.69785739	0.274584795	1.328025712	-0.179599238	0.245734644	1.059355526	-0.330010573	-0.380687047	0.735754819	-1.192626062	0.512012959	-3.117226528	0.052065326	0.174450269	0.858858995	0.390969175	0.568549583	-0.049170893	0.300346643	-0.471685699	-0.119850472	0.07031713	-1.173402092	-0.547203963	0.649859953	0.337559798	0.080205138	0.789298124	1.053315572	0.937498438	0.207717164	0.98022773	-0.547258034	0.142734612	-0.478531508	0.84817933	0.96617471	-0.169567403	-0.297239989	0.869578294	0.061212919	0.519112593
GSM1037076	-0.438584004	-0.24222708	0.315189968	0.90578984	-0.897068717	0.718327769	-0.793053617	0.34782305	-0.347331345	-0.492993768	0.580210683	0.973188217	-0.892964045	0.120471007	-0.472321468	0.374500827	-1.8269573	0.673451561	1.615569197	-1.362150069	-1.285581859	1.513496246	0.047825008	0.964755847	0.336127613	0.732665352	-1.211940304	0.153567266	-0.392334264	-0.897325704	-1.225471866	0.255749837	-0.210771407	-0.10510226	0.244377839	1.653119697	0.766627468	0.172861431	1.165625917	-0.163255076	-0.078981099	0.209231076	1.260683136	-0.208816102	-1.40651489	-0.344210713	1.137362196	-1.209023379	-0.351410894
GSM1037077	2.532626376	1.689041256	0.618344422	1.571179712	0.036651631	1.188822935	-0.793053617	0.245218544	-0.987308181	-0.492993768	-1.542416558	-0.654862307	-0.21874875	-1.216116531	0.687134465	0.841435092	-1.355964453	-2.450202387	-0.095329214	0.409140368	0.050596787	1.014379258	-0.213385783	0.568549583	-0.062234405	-0.000925458	-0.471685699	-0.546716941	-0.652041384	-0.774514744	-0.418196235	1.032099283	-1.143518917	-0.901873576	0.577729764	0.851448721	-0.197600064	-0.519228966	0.695605812	0.604120033	0.142734612	-1.771460384	-0.853701828	0.255286852	0.08119778	-0.088248791	0.207672754	-1.358583459	-0.066990377
GSM1037078	0.488201153	-0.711978676	0.809793401	0.432843855	0.305890744	1.660627213	-6.529001319	-0.517866372	-0.667450638	-0.492993768	-0.887914078	-0.025764228	-0.21874875	-0.364770819	1.02409072	2.376315236	-1.355964453	0.237933318	0.499575919	0.409140368	-0.499292117	0.525802047	0.473416239	-0.759693744	-0.062234405	0.120123781	-0.471685699	-1.44016602	-2.367065823	1.129055123	0.140055387	0.802696331	-0.441368057	-0.153827502	0.863648214	1.327007706	-0.222037265	-0.032818791	0.289354804	-0.146223323	0.142734612	-0.818273988	0.024868265	0.839405847	0.105309816	-0.543503502	-0.563638661	-0.13993887	-0.165142553
GSM1037079	-0.33831318	0.894962613	-0.240431775	-0.591933599	0.669352356	0.810227493	-0.793053617	-1.336392372	-0.097099093	-0.492993768	-0.306792088	0.326807223	-0.21874875	-0.494841418	0.955237398	2.091086338	-1.355964453	0.422957408	-0.081301687	-0.011968218	0.941725161	0.185250146	-0.224173249	-0.13445287	-0.390323741	0.222529275	-2.56342369	-0.576093757	-0.131088392	0.765256621	-0.558931939	0.434108406	0.58967526	0.194823065	1.154460594	0.495094505	1.42851568	0.583279829	0.10691117	-0.078569414	0.142734612	0.177380219	0.228454163	0.707418896	0.54307724	-0.46382442	-0.529253958	-0.138076354	0.604418676
GSM1037080	1.037727154	-0.24419637	0.15021454	0.145187025	-0.301743663	1.798084064	-0.793053617	-0.799884385	0.154703654	-1.264746364	-1.128396107	0.923539118	-0.21874875	-0.444663321	0.943166816	0.650923036	-1.184509869	0.073648192	0.41311116	0.071105851	0.321601225	0.39885629	0.72769223	0.568549583	-0.478464903	0.816697301	-2.003045402	0.194432222	-1.219327905	0.87449548	0.464138437	-0.297132051	-0.478295401	-0.042996511	0.119206168	0.45981191	-0.319596632	-0.083061288	0.517840219	-0.487646897	0.313212001	0.07265028	0.613570819	0.618097494	0.844745611	-0.907479074	-0.198431433	-0.147202685	-0.396171498
GSM1037081	1.114697447	0.44899399	-0.053825518	0.838461998	-0.157164721	1.761167082	-0.793053617	-0.073567687	-0.618765283	-0.492993768	-0.487539823	0.360744582	-0.21874875	-0.538572051	0.704135285	0.909731866	-0.377455891	-0.619683836	0.698490855	0.579200943	0.331708218	0.963554112	-0.688804834	-1.349674307	-0.062234405	-0.221407999	-0.471685699	0.36609786	-0.397463437	-0.07058616	-0.41115945	0.900927091	0.002025732	-0.844817075	0.467051655	0.027348095	1.135079836	-0.353742741	0.459980227	-0.289731615	-0.009197119	-0.492747427	-0.266211095	0.680714559	-0.86185077	-0.352007473	-0.137476731	-0.835216304	2.778419112
GSM1037082	-0.106616891	0.070132738	0.033666342	0.104093193	0.501497548	1.269987933	-0.793053617	-0.612963231	-1.347213355	-0.804413192	-1.43865397	-0.547079769	-1.190669499	-0.125373638	0.496725279	1.985585794	-0.968669851	0.318449296	0.435647188	0.415139437	0.598772642	0.457410606	-1.468070852	-0.749147133	-0.820969148	0.160383461	-1.636717275	-0.712638509	-3.04103914	-0.657000215	-0.387312567	0.073533262	-0.726425898	-1.085918661	0.446723023	0.728967711	-0.10382941	0.309772236	-0.069869572	0.341389467	0.229043248	-0.080125867	-0.664173052	0.245464567	2.146527685	-0.715983044	-0.756140902	-0.200098155	2.13932601
GSM1037083	0.517261366	-0.164212867	1.152981032	0.916430208	1.344352492	0.940615134	-0.793053617	-0.928669402	-1.106665824	-2.723115311	-1.395140626	-0.870741618	-0.21874875	-0.635564351	0.670813677	1.969230514	-1.147986999	-0.113002483	-1.235238276	0.430658769	-0.473253764	0.362552614	0.131042606	-0.330588351	-0.581020975	0.559737868	-2.675791592	0.194432222	-0.707094506	-0.010008248	-0.680511949	1.278121336	0.187725108	-1.587056514	0.786474702	0.976197899	-0.354073923	0.054791563	0.051759518	0.094271342	2.220204879	-0.443621528	-0.069896123	0.835415544	0.723113781	-1.023099318	-0.53237984	-0.181100486	0.629910141
GSM1037084	2.866687918	0.641984488	0.418824238	0.831674178	0.591243918	0.915480167	-0.793053617	-1.101345278	-0.937314081	-0.24968334	-1.230098892	-1.009004932	-0.21874875	-0.509418296	-0.751134918	0.399483069	-1.355964453	0.241999782	0.085418924	0.057933981	-0.07274278	1.224940578	0.36811002	-0.331690235	-0.414048278	0.279000907	-1.524057129	0.005698489	-0.652041384	-0.369503401	-0.477617977	0.459037058	-1.104997587	-1.009422556	0.234213523	1.294749333	0.44496571	-0.020572183	0.996723983	-0.897670589	0.188266579	-1.624802481	-0.397572472	0.287209277	-0.309149305	-0.371023961	0.508538908	-0.163034076	0.071907998
GSM1037085	1.530703553	-0.013637863	-0.347617375	0.229392692	0.181901992	-0.030746615	-0.793053617	-0.893441214	0.094763083	-0.424586048	-0.48264779	1.026293899	-0.21874875	-0.605569623	0.508625853	0.972457062	-3.332764799	0.564673662	0.10013633	0.168525521	-0.782116597	-0.071686192	-0.036163122	-0.175222605	-0.30308351	-0.468640261	-1.339212661	-1.483656837	-0.086806533	1.528273497	1.387911956	1.304533837	0.703113935	0.067329556	-0.057916453	-0.326737954	-0.200252164	-0.802785059	0.314714716	-0.357543226	0.142734612	0.074989609	1.096844962	0.619018333	0.786608811	-0.817911417	0.137861386	0.764871677	-0.094689764
GSM1037086	0.968872777	0.349620547	0.126323774	0.252324518	0.728437249	0.043349173	-0.793053617	-1.133878414	-0.614053797	-0.748402504	0.200691936	-0.44118264	-0.21874875	0.03469169	0.026142578	-0.290134626	-0.598114898	0.27392152	0.8077216	-0.149033912	-0.141436067	-0.870132843	0.464683528	-1.272542377	-0.079352109	0.088240276	-1.237511673	-0.422645026	-2.088893681	-0.476259558	-0.147670939	1.723275835	-0.360340432	-0.303032777	0.710807015	1.362794339	-0.624588052	-0.290311589	-0.490154705	0.184949659	-0.422432406	-1.21002154	0.322733823	0.940084266	-0.395148902	-0.684415675	-0.894721676	-0.6942238	-0.613952909
GSM1037087	1.614480742	0.382947006	0.45240045	0.335796366	0.649881198	1.458500186	-1.71704734	-0.805466994	-1.448772051	-0.559758508	-0.977772994	-1.019688915	-0.58803138	-1.088568853	-0.065491842	2.142488647	-1.742117716	0.062465418	0.638701394	-0.302140595	0.216419983	-0.011023921	0.730517519	-0.614559785	-0.169895756	-0.737218259	0.201352735	0.259750505	-1.096398728	1.278348229	-0.140243222	0.656388886	-1.219764584	-0.536560491	0.560224553	1.373631136	-0.513578753	0.035636611	-0.134377307	0.422447997	0.102195707	0.246660332	-0.94870858	0.444058887	-0.282893976	-0.381292864	-0.86997511	-0.141987638	0.400687678
GSM1037089	1.263401958	0.274030077	0.160545683	0.796817802	0.001737831	0.576158111	-0.708097528	-0.004458836	-0.796493002	-0.445347343	-1.220829777	-0.251070583	-1.274199368	-0.272544036	0.305806069	1.685619171	-1.767100373	0.744411349	0.562584812	0.017114226	-0.099637658	1.24953339	0.672727521	-0.356561348	0.084467326	0.229554454	1.019052057	0.833665169	-0.570316563	0.306287902	-0.800528229	-0.103638229	-0.495032255	-0.684250992	0.342256439	1.052307498	0.864944578	-0.145236378	1.07674312	0.16287146	-0.22354212	0.338973835	0.137082873	-0.085730597	1.341989392	0.348179598	0.703385561	1.051512977	1.770201571
GSM1037090	1.226749438	0.372191649	-1.110830507	-0.224474015	-0.785389317	1.859088724	-0.793053617	-2.997314839	-2.721658494	0.302656722	-1.591336885	-2.142449873	-0.21874875	0.039176883	1.039221449	2.079403995	-1.534647523	0.533565216	-0.680116131	-0.087869487	-1.094062919	-0.652545005	0.531463081	-0.387886356	-0.062234405	-1.868272083	-2.018095979	0.63590504	-0.652041384	0.726691994	0.616211183	1.277824567	-0.266295255	-1.862745448	1.029477151	-0.107733843	1.23453356	0.313226407	-0.618923963	0.079762812	0.131084135	-1.78927527	-0.945557846	0.470456277	1.143466955	-1.619646532	-1.607422801	0.495738034	2.164215314
GSM1037091	0.232418922	-0.452335259	0.507607492	0.447336769	0.96970056	1.123890936	-0.793053617	-1.148893707	-0.485273182	-0.023101438	-1.031070403	0.093644998	-0.21874875	-0.491757848	0.658573087	1.3897863	-1.355964453	0.291000667	0.265247225	0.077496164	0.312008148	0.306574688	0.839676404	0.568549583	-0.224552287	0.162274855	-1.212232548	-0.642560854	-1.29147827	-0.567126427	-0.241103809	1.208083695	-0.48865631	-0.432798447	0.360702791	0.72216321	0.787275956	-1.021025905	0.427233934	-0.394918462	0.242239197	-1.283440466	0.165681845	-0.475245576	-0.433996073	-0.4482309	0.016472964	0.171846403	0.075520961
GSM1037092	0.534540411	0.581996861	0.348443332	0.810576897	1.138002981	1.55249449	-0.793053617	-0.047579679	-1.22497647	-0.691346283	-1.561469738	-0.297891569	1.460048722	-1.15836967	0.670133645	0.96059499	-1.06555691	-0.080470775	-0.232155095	0.079843626	0.069954247	1.431051769	0.041147053	0.568549583	-1.131790624	0.050412389	-0.869137836	0.194432222	-1.882871903	-0.387047823	-0.089812928	0.742748859	-0.34307225	-1.026085074	0.47834534	0.403107738	0.733286791	-1.108322244	0.841856174	0.186368972	0.590683566	-1.216679629	0.231604897	0.804107011	-0.217791476	-0.770750528	0.323590882	0.153966244	0.461305177
GSM1037093	2.052740163	0.21328503	-0.744397806	0.662712481	0.582515468	1.65722352	-0.793053617	-0.181177291	-0.25886011	0.063379064	-0.703819163	1.222690652	-0.21874875	-0.445784619	0.420221589	0.51397003	-1.355964453	0.666741896	-0.117635282	-0.36473958	0.006571414	1.188168467	-0.553961505	0.754768102	-0.61345452	0.383838194	-1.349002842	0.194432222	-0.175028306	0.438036586	-0.909207466	0.710400965	-0.437383092	-0.309849261	0.035632901	0.034404614	0.878015639	0.283394925	0.969640582	0.153567076	-0.194653692	-0.727939917	0.967180134	-0.033549709	-0.255299089	-0.469909696	0.514009202	0.180041476	-0.123392752
GSM1037094	0.458879137	0.971916438	-0.190390305	-0.212182556	-0.380747326	1.300882996	1.108833463	-0.91731168	0.31960566	-1.675491407	-0.810928932	0.040853551	-0.21874875	-0.051648277	0.847792215	1.01523241	-1.355964453	0.101910114	-0.070033673	0.308199505	-0.614409047	0.490201023	1.007395821	0.568549583	0.098131459	-1.23951856	-1.394008452	1.413488019	-0.652041384	0.877309208	1.060701446	0.921107428	0.59392589	0.401589766	-0.229392232	0.567423826	0.148877766	0.057931719	0.70988615	0.55712501	-0.421362464	-0.969250651	0.58569894	-0.091869525	0.619699934	-1.025191132	0.26159422	-0.615066846	0.670656341
[truncated: 4,598 more columns]
