# Supplementary material for: Identification of 10 Hub genes related to the progression of colorectal cancer by co-expression analysis
Source: PeerJ. 2020 Jul 28;8:e9633. doi: 10.7717/peerj.9633 (PMC7664468; doi:10.7717/peerj.9633)
Supplement: Supplemental Information 6 [file peerj-08-9633-s006.txt]

ID_REF	gender	age	stage	location	braf	kras	pik3ca	region
GSM691106	2	70	0	0	0	0	0	1
GSM691107	1	60	0	0	0	0	0	2
GSM691108	2	48	0	0	0	0	0	1
GSM691109	1	58	0	0	0	0	0	1
GSM691110	2	54	0	0	0	0	0	1
GSM691111	1	30	0	0	0	0	0	2
GSM691112	1	67	0	0	0	0	0	2
GSM691113	2	84	0	0	0	0	0	2
GSM691114	2	62	0	0	0	0	0	1
GSM691115	2	73	0	0	0	0	0	1
GSM691116	2	71	0	0	0	0	0	1
GSM691117	2	68	0	0	0	0	0	1
GSM691118	1	80	0	0	0	0	0	1
GSM691119	1	71	0	0	0	0	0	1
GSM691120	2	85	0	0	0	0	0	1
GSM691168	1	74	0	0	0	0	0	1
GSM691169	2	71	0	0	0	0	0	2
GSM691170	1	48	0	0	0	0	0	2
GSM691171	1	67	0	0	0	0	0	2
GSM691172	2	76	0	0	0	0	0	1
GSM691173	1	61	0	0	0	0	0	1
GSM691174	1	47	0	0	0	0	0	2
GSM691175	1	87	0	0	0	0	0	1
GSM691176	2	59	0	0	0	0	0	1
GSM691177	1	71	0	0	0	0	0	1
GSM691179	2	56	0	0	0	0	0	2
GSM691180	1	53	0	0	0	0	0	1
GSM691181	2	78	0	0	0	0	0	2
GSM691182	2	60	0	0	0	0	0	1
GSM691183	2	74	0	0	0	0	0	2
GSM691185	2	51	0	0	0	0	0	2
GSM691186	1	52	0	0	0	0	0	2
GSM691187	2	87	0	0	0	0	0	1
GSM691188	2	57	0	0	0	0	0	2
GSM691189	2	42	0	0	0	0	0	1
GSM691190	1	53	0	0	0	0	0	2
GSM691191	1	81	0	0	0	0	0	1
GSM691192	2	52	0	0	0	0	0	2
GSM691193	1	84	0	0	0	0	0	2
GSM691195	1	70	0	0	0	0	0	1
GSM691196	2	18	0	0	0	0	0	2
GSM691197	1	50	0	0	0	0	0	1
GSM691198	2	63	0	0	0	0	0	2
GSM691199	1	69	0	0	0	0	0	2
GSM691200	1	56	0	0	0	0	0	1
GSM691201	1	61	0	0	0	0	0	2
GSM691202	2	86	0	0	0	0	0	2
GSM691203	2	50	0	0	0	0	0	1
GSM691204	1	58	0	0	0	0	0	1
GSM691205	2	56	0	0	0	0	0	2
GSM691206	1	30	0	0	0	0	0	2
GSM691207	2	54	0	0	0	0	0	1
GSM691208	2	84	0	0	0	0	0	2
GSM691209	2	62	0	0	0	0	0	1
GSM691211	1	77	0	0	0	0	0	2
GSM691212	2	49	0	0	0	0	0	1
GSM691213	2	73	0	0	0	0	0	1
GSM691214	2	71	0	0	0	0	0	1
GSM691215	1	80	0	0	0	0	0	1
GSM691216	2	94	0	0	0	0	0	1
GSM691218	1	56	0	0	0	0	0	2
GSM691219	1	78	0	0	0	0	0	2
GSM691220	2	70	0	0	0	0	0	1
GSM691221	2	59	0	0	0	0	0	2
GSM691222	2	78	0	0	0	0	0	1
GSM691223	1	61	0	0	0	0	0	2
GSM691225	2	78	0	0	0	0	0	1
GSM691282	1	75	0	0	0	0	0	2
GSM691283	1	73	0	0	0	0	0	2
GSM691284	1	48	0	0	0	0	0	2
GSM691285	1	74	0	0	0	0	0	2
GSM691286	1	60	0	0	0	0	0	2
GSM691287	1	59	0	0	0	0	0	2
GSM691288	2	77	0	0	0	0	0	1
GSM692074	0	100	0	0	0	0	0	1
GSM1036907	1	64	1	0	1	2	1	0
GSM1036908	2	82	3	2	1	2	2	0
GSM1036909	2	58	3	2	1	2	1	0
GSM1036910	1	71	2	1	2	1	1	0
GSM1036911	2	58	3	2	1	2	1	0
GSM1036912	2	66	1	1	1	1	1	0
GSM1036913	2	75	2	1	1	1	2	0
GSM1036914	2	86	2	1	1	1	1	0
GSM1036915	2	68	2	1	1	1	1	0
GSM1036916	1	85	3	1	1	1	1	0
GSM1036917	2	79	2	1	1	1	1	0
GSM1036918	2	59	2	1	1	1	1	0
GSM1036919	1	72	2	1	1	2	1	0
GSM1036920	2	60	3	2	1	1	1	0
GSM1036921	2	67	2	2	1	1	1	0
GSM1036922	2	55	3	1	2	1	1	0
GSM1036923	2	88	2	1	1	2	1	0
GSM1036924	2	63	3	2	1	1	2	0
GSM1036925	2	68	2	2	2	1	2	0
GSM1036926	2	54	3	1	1	1	1	0
GSM1036927	2	59	2	2	2	1	1	0
GSM1036928	2	67	1	1	2	1	1	0
GSM1036929	2	83	2	1	1	2	2	0
GSM1036930	1	52	2	1	1	1	1	0
GSM1036931	1	78	2	2	1	2	1	0
GSM1036932	1	63	3	1	1	1	1	0
GSM1036933	2	55	2	1	1	1	1	0
GSM1036934	2	75	3	1	2	0	2	0
GSM1036935	2	85	2	2	2	1	1	0
GSM1036936	2	80	2	2	2	0	1	0
GSM1036937	1	63	3	1	1	1	1	0
GSM1036938	2	80	1	2	1	2	1	0
GSM1036939	2	89	2	2	1	1	1	0
GSM1036940	2	76	2	2	2	1	1	0
GSM1036941	1	56	3	2	1	2	1	0
GSM1036942	2	73	3	2	2	1	1	0
GSM1036943	1	50	3	2	1	2	1	0
GSM1036944	2	68	3	1	1	1	1	0
GSM1036945	2	74	2	1	1	1		0
GSM1036946	2	67	3	2	2	1	1	0
GSM1036947	1	59	2	1	1	1	1	0
GSM1036948	2	77	3	1	1	1	1	0
GSM1036949	2	68	3	1	1	1	1	0
GSM1036950	2	72	3	1	1	1	1	0
GSM1036951	2	86	1	2	1	2	1	0
GSM1036952	2	85	2	1	0	0	0	0
GSM1036953	1	85	2	1	1	2	1	0
GSM1036954	2	72	3	1	1	1	1	0
GSM1036955	1	72	2	2	0	0	0	0
GSM1036956	2	70	2	2	0	0	0	0
GSM1036957	1	72	1	1	0	0	0	0
GSM1036958	1	72	2	2	0	0	0	0
GSM1036959	1	68	1	3	0	0	0	0
GSM1036960	2	61	3	3	0	0	0	0
GSM1036961	1	59	2	3	0	0	0	0
GSM1036962	2	68	2	2	2	1	1	0
GSM1036963	2	54	2	2	1	2	1	0
GSM1036964	2	82	2	2	1	2	1	0
GSM1036965	2	69	2	1	1	1	1	0
GSM1036966	1	65	2	1	1	1	1	0
GSM1036967	1	80	2	1	1	1	1	0
GSM1036968	1	60	2	2	1	2	1	0
GSM1036969	2	52	2	2	1	2	2	0
GSM1036970	1	63	4	1	1	1	2	0
GSM1036971	1	52	2	1	1	1	1	0
GSM1036972	1	40	3	1	1	1	1	0
GSM1036973	2	73	2	2	1	2	1	0
GSM1036974	1	59	2	1	1	1	1	0
GSM1036975	2	49	3	1	1	1	1	0
GSM1036976	2	58	1	1	1	1	1	0
GSM1036977	2	79	2	1	1	1	1	0
GSM1036978	1	68	4	2	1	1	1	0
GSM1036979	2	73	1	1	1	1	1	0
GSM1036980	1	57	1	2	1	2	1	0
GSM1036981	1	83	2	0	1	2	1	0
GSM1036982	1	74	2	1	1	2	1	0
GSM1036983	1	56	3	1	1	1	1	0
GSM1036984	1	70	2	2	1	2	1	0
GSM1036985	2	60	3	1	1	1	1	0
GSM1036986	1	66	1	1	1	1	1	0
GSM1036987	1	50	2	2	1	2	2	0
GSM1036988	1	70	4	1	1	1	2	0
GSM1036989	2	55	2	1	1	2	1	0
GSM1036990	2	58	2	1	1	1	1	0
GSM1036991	2	53	2	2	2	1	1	0
GSM1036992	1	78	2	2	2	1	2	0
GSM1036993	2	67	1	1	1	1	1	0
GSM1036994	2	76	2	1	1	1	1	0
GSM1036995	1	59	2	2	1	2	1	0
GSM1036996	2	37	2	1	1	2	1	0
GSM1036997	2	64	3	1	1	1	1	0
GSM1036998	2	74	2	1	1	2	1	0
GSM1036999	2	70	2	1	2	1	1	0
GSM1037000	2	69	2	2	1	1	1	0
GSM1037001	1	42	4	1	1	1	2	0
GSM1037002	2	49	2	2	1	1	1	0
GSM1037003	2	69	3	1	2	1	1	0
GSM1037004	1	67	2	2	1	1	1	0
GSM1037005	2	54	2	1	1	1	1	0
GSM1037006	2	53	3	1	1	1	1	0
GSM1037007	2	66	4	2	2	1	1	0
GSM1037008	2	73	4	1	1	1	1	0
GSM1037009	1	34	3	1	1	1	1	0
GSM1037010	1	89	2	2	1	1	2	0
GSM1037011	2	86	2	2	2	1	2	0
GSM1037012	2	52	3	2	1	2	1	0
GSM1037013	2	82	3	1	1	1	1	0
GSM1037014	1	63	3	2	1	2	1	0
GSM1037015	1	63	2	1	1	2	1	0
GSM1037016	1	69	3	2	1	2	1	0
GSM1037017	1	56	4	1	1	1	1	0
GSM1037018	1	50	1	1	1	1	1	0
GSM1037019	1	64	3	1	1	1	1	0
GSM1037020	2	85	3	2	2	1	1	0
GSM1037021	1	73	2	1	1	1	2	0
GSM1037022	2	81	3	2	1	1	1	0
GSM1037023	1	42	2	2	1	2	1	0
GSM1037024	2	73	2	1	1	1	1	0
GSM1037025	2	74	2	2	2	1	1	0
GSM1037026	1	64	1	1	1	1	1	0
GSM1037027	1	50	2	1	1	1	1	0
GSM1037028	2	82	2	2	1	1	1	0
GSM1037029	1	74	3	2	1	2	1	0
GSM1037030	2	62	2	2	2	1	1	0
GSM1037031	2	70	2	1	2	1	2	0
GSM1037032	2	73	3	1	2	1	1	0
GSM1037033	1	61	2	2	1	1	1	0
GSM1037034	2	76	2	2	2	1	1	0
GSM1037035	1	72	2	2	2	1	1	0
GSM1037036	2	68	3	2	1	2	1	0
GSM1037037	1	77	3	2	1	1	1	0
GSM1037038	1	62	2	2	1	1	1	0
GSM1037039	1	70	2	1	1	1	1	0
GSM1037040	1	71	3	1	1	1	1	0
GSM1037041	1	64	2	3	1	2	1	0
GSM1037042	2	68	3	2	1	1	1	0
GSM1037044	1	65	3	1	1	1	1	0
GSM1037045	2	73	3	1	1	2	1	0
GSM1037046	1	79	3	1	1	1	1	0
GSM1037047	2	84	2	2	1	1	1	0
GSM1037048	2	64	3	3	2	1	2	0
GSM1037049	1	82	1	1	1	2	2	0
GSM1037050	1	79	2	3	1	1	1	0
GSM1037051	1	67	1	2	1	1	1	0
GSM1037052	2	56	2	2	1	2	1	0
GSM1037053	2	54	2	1	2	1	1	0
GSM1037054	1	70	2	1	2	1	1	0
GSM1037055	2	30	2	1	1	1	2	0
GSM1037056	1	65	2	2	2	1	1	0
GSM1037057	2	82	3	2	2	1	1	0
GSM1037058	1	65	2	2	1	2	1	0
GSM1037059	1	66	2	1	1	1	1	0
GSM1037060	2	65	1	1	1	1	1	0
GSM1037061	2	82	3	2	1	1	1	0
GSM1037062	2	77	2	2	1	1	1	0
GSM1037063	2	56	1	1	1	1	1	0
GSM1037064	1	82	2	1	2	1	1	0
GSM1037065	2	91	2	2	1	2	1	0
GSM1037066	2	53	2	1	1	1	1	0
GSM1037067	2	39	3	1	1	1	1	0
GSM1037068	1	53	3	2	1	1	1	0
GSM1037069	1	70	3	3	1	1	1	0
GSM1037070	2	82	2	2	2	1	1	0
GSM1037071	1	64	1	3	1	2	1	0
GSM1037072	1	80	2	2	1	2	1	0
GSM1037073	1	48	2	2	1	1	1	0
GSM1037074	2	75	2	2	2	1	2	0
GSM1037075	1	56	2	2	1	2	1	0
GSM1037076	2	79	3	2	2	1	1	0
GSM1037077	2	61	1	2	1	1	1	0
GSM1037078	1	79	2	2	1	1	1	0
GSM1037079	1	66	1	1	1	1	1	0
GSM1037080	1	76	2	1	1	1	1	0
GSM1037081	1	82	3	1	1	1	1	0
GSM1037082	1	56	1	3	1	1	1	0
GSM1037083	2	68	2	3	1	2	1	0
GSM1037084	1	67	1	3	1	1	1	0
GSM1037085	1	74	2	3	1	1	3	0
GSM1037086	1	68	1	3	2	1	1	0
GSM1037087	2	44	3	3	1	2	1	0
GSM1037089	2	73	3	3	1	2	1	0
GSM1037090	1	73	2	1	1	1	1	0
GSM1037091	2	40	2	3	1	2	1	0
GSM1037092	2	47	2	3	1	2	1	0
GSM1037093	1	60	3	1	1	1	1	0
GSM1037094	2	64	2	1	3	0	0	0
