# Supplementary material for: Identification of 10 Hub genes related to the progression of colorectal cancer by co-expression analysis
Source: PeerJ. 2020 Jul 28;8:e9633. doi: 10.7717/peerj.9633 (PMC7664468; doi:10.7717/peerj.9633)
Supplement: Supplemental Information 7 [file peerj-08-9633-s007.csv]

	ID	Description	GeneRatio	BgRatio	pvalue	p.adjust	qvalue	geneID	Count
GO:0071222	GO:0071222	cellular response to lipopolysaccharide	6ÔÂ25ÈÕ	199/18493	2.15E-07	0.000124186	7.99E-05	3557/6374/6372/11009/1437/3553	6
GO:0071219	GO:0071219	cellular response to molecule of bacterial origin	6ÔÂ25ÈÕ	206/18493	2.64E-07	0.000124186	7.99E-05	3557/6374/6372/11009/1437/3553	6
GO:0071216	GO:0071216	cellular response to biotic stimulus	6ÔÂ25ÈÕ	229/18493	4.91E-07	0.000154229	9.93E-05	3557/6374/6372/11009/1437/3553	6
GO:0050900	GO:0050900	leukocyte migration	7ÔÂ25ÈÕ	478/18493	2.37E-06	0.000557664	0.000358939	4312/3557/6374/6372/54210/3553/9547	7
GO:0032496	GO:0032496	response to lipopolysaccharide	6ÔÂ25ÈÕ	324/18493	3.69E-06	0.000662338	0.000426312	3557/6374/6372/11009/1437/3553	6
GO:0002237	GO:0002237	response to molecule of bacterial origin	6ÔÂ25ÈÕ	337/18493	4.63E-06	0.000662338	0.000426312	3557/6374/6372/11009/1437/3553	6
GO:0032461	GO:0032461	positive regulation of protein oligomerization	3ÔÂ25ÈÕ	25/18493	4.92E-06	0.000662338	0.000426312	4314/4312/5366	3
GO:0030595	GO:0030595	leukocyte chemotaxis	5ÔÂ25ÈÕ	217/18493	9.32E-06	0.001015979	0.000653932	3557/6374/6372/3553/9547	5
GO:0030593	GO:0030593	neutrophil chemotaxis	4ÔÂ25ÈÕ	101/18493	9.71E-06	0.001015979	0.000653932	3557/6374/6372/3553	4
GO:1901099	GO:1901099	negative regulation of signal transduction in absence of ligand	3ÔÂ25ÈÕ	35/18493	1.39E-05	0.001147567	0.000738628	1437/3552/3553	3
GO:2001240	GO:2001240	negative regulation of extrinsic apoptotic signaling pathway in absence of ligand	3ÔÂ25ÈÕ	35/18493	1.39E-05	0.001147567	0.000738628	1437/3552/3553	3
GO:1990266	GO:1990266	neutrophil migration	4ÔÂ25ÈÕ	112/18493	1.46E-05	0.001147567	0.000738628	3557/6374/6372/3553	4
GO:0071621	GO:0071621	granulocyte chemotaxis	4ÔÂ25ÈÕ	120/18493	1.92E-05	0.001390885	0.000895239	3557/6374/6372/3553	4
GO:0032459	GO:0032459	regulation of protein oligomerization	3ÔÂ25ÈÕ	42/18493	2.42E-05	0.00162808	0.001047909	4314/4312/5366	3
GO:0097530	GO:0097530	granulocyte migration	4ÔÂ25ÈÕ	134/18493	2.96E-05	0.001860447	0.001197471	3557/6374/6372/3553	4
GO:2001239	GO:2001239	regulation of extrinsic apoptotic signaling pathway in absence of ligand	3ÔÂ25ÈÕ	46/18493	3.19E-05	0.001876998	0.001208124	1437/3552/3553	3
GO:0060326	GO:0060326	cell chemotaxis	5ÔÂ25ÈÕ	295/18493	4.08E-05	0.002262228	0.001456077	3557/6374/6372/3553/9547	5
GO:2001236	GO:2001236	regulation of extrinsic apoptotic signaling pathway	4ÔÂ25ÈÕ	156/18493	5.37E-05	0.002709896	0.001744217	5366/1437/3552/3553	4
GO:0070498	GO:0070498	interleukin-1-mediated signaling pathway	3ÔÂ25ÈÕ	55/18493	5.47E-05	0.002709896	0.001744217	3557/3552/3553	3
GO:0001660	GO:0001660	fever generation	2ÔÂ25ÈÕ	10/18493	7.84E-05	0.003694127	0.002377715	3552/3553	2
GO:0046888	GO:0046888	negative regulation of hormone secretion	3ÔÂ25ÈÕ	65/18493	9.02E-05	0.004045898	0.002604131	3589/5008/3553	3
GO:0050731	GO:0050731	positive regulation of peptidyl-tyrosine phosphorylation	4ÔÂ25ÈÕ	186/18493	0.000106233	0.004423255	0.002847016	3589/11009/1437/5008	4
GO:0042531	GO:0042531	positive regulation of tyrosine phosphorylation of STAT protein	3ÔÂ25ÈÕ	70/18493	0.00011253	0.004423255	0.002847016	11009/1437/5008	3
GO:0038034	GO:0038034	signal transduction in absence of ligand	3ÔÂ25ÈÕ	71/18493	0.00011739	0.004423255	0.002847016	1437/3552/3553	3
GO:0097192	GO:0097192	extrinsic apoptotic signaling pathway in absence of ligand	3ÔÂ25ÈÕ	71/18493	0.00011739	0.004423255	0.002847016	1437/3552/3553	3
GO:0045086	GO:0045086	positive regulation of interleukin-2 biosynthetic process	2ÔÂ25ÈÕ	13/18493	0.00013561	0.004809456	0.003095593	3552/3553	2
GO:0097529	GO:0097529	myeloid leukocyte migration	4ÔÂ25ÈÕ	199/18493	0.000137851	0.004809456	0.003095593	3557/6374/6372/3553	4
GO:0042509	GO:0042509	regulation of tyrosine phosphorylation of STAT protein	3ÔÂ25ÈÕ	80/18493	0.000167399	0.005607758	0.003609418	11009/1437/5008	3
GO:0002526	GO:0002526	acute inflammatory response	4ÔÂ25ÈÕ	211/18493	0.000172638	0.005607758	0.003609418	54210/5008/3552/3553	4
GO:0007260	GO:0007260	tyrosine phosphorylation of STAT protein	3ÔÂ25ÈÕ	83/18493	0.000186705	0.005862533	0.003773404	11009/1437/5008	3
GO:0051781	GO:0051781	positive regulation of cell division	3ÔÂ25ÈÕ	84/18493	0.000193447	0.005878303	0.003783554	5008/3552/3553	3
GO:0046427	GO:0046427	positive regulation of JAK-STAT cascade	3ÔÂ25ÈÕ	85/18493	0.000200346	0.005897685	0.003796029	11009/1437/5008	3
GO:0097191	GO:0097191	extrinsic apoptotic signaling pathway	4ÔÂ25ÈÕ	224/18493	0.000217062	0.005974837	0.003845688	5366/1437/3552/3553	4
GO:0001819	GO:0001819	positive regulation of cytokine production	5ÔÂ25ÈÕ	422/18493	0.000220177	0.005974837	0.003845688	3557/1437/5008/3552/3553	5
GO:1904894	GO:1904894	positive regulation of STAT cascade	3ÔÂ25ÈÕ	88/18493	0.000221995	0.005974837	0.003845688	11009/1437/5008	3
GO:0031649	GO:0031649	heat generation	2ÔÂ25ÈÕ	17/18493	0.000235666	0.006166596	0.003969113	3552/3553	2
GO:0045076	GO:0045076	regulation of interleukin-2 biosynthetic process	2ÔÂ25ÈÕ	19/18493	0.000295825	0.007531537	0.004847654	3552/3553	2
GO:0050730	GO:0050730	regulation of peptidyl-tyrosine phosphorylation	4ÔÂ25ÈÕ	245/18493	0.000305465	0.007572325	0.004873907	3589/11009/1437/5008	4
GO:2001237	GO:2001237	negative regulation of extrinsic apoptotic signaling pathway	3ÔÂ25ÈÕ	104/18493	0.000363178	0.008772152	0.005646172	1437/3552/3553	3
GO:0031334	GO:0031334	positive regulation of protein complex assembly	4ÔÂ25ÈÕ	259/18493	0.000377174	0.008882453	0.005717167	4314/4312/5366/1437	4
GO:0042094	GO:0042094	interleukin-2 biosynthetic process	2ÔÂ25ÈÕ	22/18493	0.000398631	0.009158783	0.005895026	3552/3553	2
GO:0034114	GO:0034114	regulation of heterotypic cell-cell adhesion	2ÔÂ25ÈÕ	25/18493	0.000516417	0.011313137	0.00728167	3557/3553	2
GO:0150077	GO:0150077	regulation of neuroinflammatory response	2ÔÂ25ÈÕ	25/18493	0.000516417	0.011313137	0.00728167	4314/3553	2
GO:0010575	GO:0010575	positive regulation of vascular endothelial growth factor production	2ÔÂ25ÈÕ	27/18493	0.000603208	0.012914131	0.008312146	3552/3553	2
GO:0002675	GO:0002675	positive regulation of acute inflammatory response	2ÔÂ25ÈÕ	28/18493	0.000649071	0.013291837	0.008555256	5008/3553	2
GO:0042044	GO:0042044	fluid transport	2ÔÂ25ÈÕ	28/18493	0.000649071	0.013291837	0.008555256	1437/366	2
GO:0046425	GO:0046425	regulation of JAK-STAT cascade	3ÔÂ25ÈÕ	129/18493	0.000681677	0.013662543	0.008793859	11009/1437/5008	3
GO:0071347	GO:0071347	cellular response to interleukin-1	3ÔÂ25ÈÕ	130/18493	0.000697158	0.013681727	0.008806207	3557/3552/3553	3
GO:1904892	GO:1904892	regulation of STAT cascade	3ÔÂ25ÈÕ	133/18493	0.000744946	0.014049179	0.009042717	11009/1437/5008	3
GO:0032743	GO:0032743	positive regulation of interleukin-2 production	2ÔÂ25ÈÕ	30/18493	0.00074571	0.014049179	0.009042717	3552/3553	2
GO:0009914	GO:0009914	hormone transport	4ÔÂ25ÈÕ	316/18493	0.000796862	0.014162201	0.009115463	3589/117247/5008/3553	4
GO:0015849	GO:0015849	organic acid transport	4ÔÂ25ÈÕ	316/18493	0.000796862	0.014162201	0.009115463	117247/220963/366/3553	4
GO:0046942	GO:0046942	carboxylic acid transport	4ÔÂ25ÈÕ	316/18493	0.000796862	0.014162201	0.009115463	117247/220963/366/3553	4
GO:0046683	GO:0046683	response to organophosphorus	3ÔÂ25ÈÕ	137/18493	0.000811846	0.014162201	0.009115463	133522/366/3553	3
GO:0010574	GO:0010574	regulation of vascular endothelial growth factor production	2ÔÂ25ÈÕ	32/18493	0.000848874	0.014538896	0.009357922	3552/3553	2
GO:0062013	GO:0062013	positive regulation of small molecule metabolic process	3ÔÂ25ÈÕ	142/18493	0.000900704	0.015151121	0.009751979	5366/957/3553	3
GO:0010573	GO:0010573	vascular endothelial growth factor production	2ÔÂ25ÈÕ	34/18493	0.000958529	0.015840952	0.010195987	3552/3553	2
GO:0007259	GO:0007259	JAK-STAT cascade	3ÔÂ25ÈÕ	147/18493	0.000995522	0.016168649	0.010406908	11009/1437/5008	3
GO:0051384	GO:0051384	response to glucocorticoid	3ÔÂ25ÈÕ	149/18493	0.001035153	0.016527356	0.010637789	3557/133522/3291	3
GO:0014074	GO:0014074	response to purine-containing compound	3ÔÂ25ÈÕ	151/18493	0.001075772	0.016612741	0.010692746	133522/366/3553	3
GO:0097696	GO:0097696	STAT cascade	3ÔÂ25ÈÕ	151/18493	0.001075772	0.016612741	0.010692746	11009/1437/5008	3
GO:0070555	GO:0070555	response to interleukin-1	3ÔÂ25ÈÕ	152/18493	0.001096455	0.016659043	0.010722549	3557/3552/3553	3
GO:0015718	GO:0015718	monocarboxylic acid transport	3ÔÂ25ÈÕ	158/18493	0.001225858	0.018329503	0.011797736	220963/366/3553	3
GO:0051302	GO:0051302	regulation of cell division	3ÔÂ25ÈÕ	162/18493	0.001317266	0.019388502	0.012479357	5008/3552/3553	3
GO:0030574	GO:0030574	collagen catabolic process	2ÔÂ25ÈÕ	41/18493	0.001392964	0.020165494	0.012979466	4314/4312	2
GO:0031960	GO:0031960	response to corticosteroid	3ÔÂ25ÈÕ	166/18493	0.001412869	0.020165494	0.012979466	3557/133522/3291	3
GO:0001659	GO:0001659	temperature homeostasis	3ÔÂ25ÈÕ	171/18493	0.001538384	0.021629227	0.013921594	133522/3552/3553	3
GO:0018108	GO:0018108	peptidyl-tyrosine phosphorylation	4ÔÂ25ÈÕ	387/18493	0.001686252	0.023359544	0.015035308	3589/11009/1437/5008	4
GO:0018212	GO:0018212	peptidyl-tyrosine modification	4ÔÂ25ÈÕ	390/18493	0.001734613	0.023562731	0.015166089	3589/11009/1437/5008	4
GO:2001233	GO:2001233	regulation of apoptotic signaling pathway	4ÔÂ25ÈÕ	391/18493	0.001750946	0.023562731	0.015166089	5366/1437/3552/3553	4
GO:0006953	GO:0006953	acute-phase response	2ÔÂ25ÈÕ	47/18493	0.001827241	0.023906401	0.015387291	3552/3553	2
GO:0150076	GO:0150076	neuroinflammatory response	2ÔÂ25ÈÕ	47/18493	0.001827241	0.023906401	0.015387291	4314/3553	2
GO:0045840	GO:0045840	positive regulation of mitotic nuclear division	2ÔÂ25ÈÕ	51/18493	0.002148045	0.027665718	0.017806966	3552/3553	2
GO:0007623	GO:0007623	circadian rhythm	3ÔÂ25ÈÕ	193/18493	0.002173315	0.027665718	0.017806966	2767/1437/60675	3
GO:1903531	GO:1903531	negative regulation of secretion by cell	3ÔÂ25ÈÕ	196/18493	0.002270723	0.028520281	0.018357003	3589/5008/3553	3
GO:0032663	GO:0032663	regulation of interleukin-2 production	2ÔÂ25ÈÕ	53/18493	0.002317737	0.028727744	0.018490536	3552/3553	2
GO:1904951	GO:1904951	positive regulation of establishment of protein localization	4ÔÂ25ÈÕ	437/18493	0.002624232	0.032104238	0.020663807	5366/5008/3552/3553	4
GO:0042108	GO:0042108	positive regulation of cytokine biosynthetic process	2ÔÂ25ÈÕ	57/18493	0.002675541	0.032312303	0.020797727	3552/3553	2
GO:0034113	GO:0034113	heterotypic cell-cell adhesion	2ÔÂ25ÈÕ	59/18493	0.002863589	0.034145584	0.021977714	3557/3553	2
GO:0043254	GO:0043254	regulation of protein complex assembly	4ÔÂ25ÈÕ	451/18493	0.002940566	0.03462516	0.022286392	4314/4312/5366/1437	4
GO:0032623	GO:0032623	interleukin-2 production	2ÔÂ25ÈÕ	62/18493	0.003157006	0.036221688	0.023313993	3552/3553	2
GO:0015711	GO:0015711	organic anion transport	4ÔÂ25ÈÕ	460/18493	0.003157254	0.036221688	0.023313993	117247/220963/366/3553	4
GO:0051048	GO:0051048	negative regulation of secretion	3ÔÂ25ÈÕ	222/18493	0.003229959	0.036221688	0.023313993	3589/5008/3553	3
GO:2001234	GO:2001234	negative regulation of apoptotic signaling pathway	3ÔÂ25ÈÕ	222/18493	0.003229959	0.036221688	0.023313993	1437/3552/3553	3
GO:0051785	GO:0051785	positive regulation of nuclear division	2ÔÂ25ÈÕ	64/18493	0.003360135	0.037238198	0.023968267	3552/3553	2
GO:0048871	GO:0048871	multicellular organismal homeostasis	4ÔÂ25ÈÕ	471/18493	0.003436716	0.037644023	0.024229475	133522/6584/3552/3553	4
GO:0061844	GO:0061844	antimicrobial humoral immune response mediated by antimicrobial peptide	2ÔÂ25ÈÕ	71/18493	0.00411795	0.044587464	0.028698602	6374/6372	2
GO:0022617	GO:0022617	extracellular matrix disassembly	2ÔÂ25ÈÕ	74/18493	0.004464814	0.047793801	0.030762353	4314/4312	2
GO:0032642	GO:0032642	regulation of chemokine production	2ÔÂ25ÈÕ	75/18493	0.004583351	0.047972409	0.030877313	6372/3553	2
GO:0051193	GO:0051193	regulation of cofactor metabolic process	2ÔÂ25ÈÕ	75/18493	0.004583351	0.047972409	0.030877313	4314/957	2
	ID	Description	GeneRatio	BgRatio	pvalue	p.adjust	qvalue	geneID	Count
GO:0002335	GO:0002335	mature B cell differentiation	3/39	23/18493	1.49E-05	0.018360675	0.013957536	9452/23228/5336	3
GO:0032147	GO:0032147	activation of protein kinase activity	6/39	323/18493	5.44E-05	0.026308603	0.019999443	3570/1116/154/5577/7098/3815	6
GO:0070741	GO:0070741	response to interleukin-6	3/39	37/18493	6.41E-05	0.026308603	0.019999443	3570/1116/3170	3
GO:0031018	GO:0031018	endocrine pancreas development	3/39	45/18493	0.000115733	0.033541911	0.025498105	3570/3110/3170	3
GO:0030183	GO:0030183	B cell differentiation	4/39	125/18493	0.000136238	0.033541911	0.025498105	9452/23228/5336/3815	4
GO:0050804	GO:0050804	modulation of chemical synaptic transmission	6/39	418/18493	0.00022312	0.035746902	0.027174309	7804/6285/154/23228/5577/3815	6
GO:0099177	GO:0099177	regulation of trans-synaptic signaling	6/39	419/18493	0.000226013	0.035746902	0.027174309	7804/6285/154/23228/5577/3815	6
GO:0001819	GO:0001819	positive regulation of cytokine production	6/39	422/18493	0.000234871	0.035746902	0.027174309	3570/55601/4321/5336/7098/4050	6
GO:0002371	GO:0002371	dendritic cell cytokine production	2/39	12/18493	0.000282232	0.035746902	0.027174309	7098/3815	2
GO:0019932	GO:0019932	second-messenger-mediated signaling	6/39	439/18493	0.000290389	0.035746902	0.027174309	154/54331/6373/374403/5577/5336	6
GO:0032481	GO:0032481	positive regulation of type I interferon production	3/39	65/18493	0.000346019	0.038722628	0.029436416	4321/5336/7098	3
GO:0042113	GO:0042113	B cell activation	5/39	303/18493	0.000416621	0.042738338	0.032489104	9452/23228/374403/5336/3815	5
GO:0002312	GO:0002312	B cell activation involved in immune response	3/39	72/18493	0.000467658	0.044283588	0.033663782	9452/23228/5336	3
GO:0051235	GO:0051235	maintenance of location	5/39	318/18493	0.000519227	0.044984554	0.034196647	23136/6261/4232/6373/5336	5
GO:0031016	GO:0031016	pancreas development	3/39	77/18493	0.000569435	0.044984554	0.034196647	3570/3110/3170	3
GO:0007250	GO:0007250	activation of NF-kappaB-inducing kinase activity	2/39	18/18493	0.000649055	0.044984554	0.034196647	1116/7098	2
GO:2000479	GO:2000479	regulation of cAMP-dependent protein kinase activity	2/39	18/18493	0.000649055	0.044984554	0.034196647	154/5577	2
GO:0002313	GO:0002313	mature B cell differentiation involved in immune response	2/39	19/18493	0.000724449	0.044984554	0.034196647	9452/5336	2
GO:0030098	GO:0030098	lymphocyte differentiation	5/39	344/18493	0.000740871	0.044984554	0.034196647	9452/10320/23228/5336/3815	5
GO:0046427	GO:0046427	positive regulation of JAK-STAT cascade	3/39	85/18493	0.000759976	0.044984554	0.034196647	231/3570/3815	3
GO:0002573	GO:0002573	myeloid leukocyte differentiation	4/39	197/18493	0.000767405	0.044984554	0.034196647	9770/10537/7098/3815	4
GO:1904894	GO:1904894	positive regulation of STAT cascade	3/39	88/18493	0.000840677	0.047039676	0.035758923	231/3570/3815	3
	ID	Description	GeneRatio	BgRatio	pvalue	p.adjust	qvalue	geneID	Count
GO:0010273	GO:0010273	detoxification of copper ion	8/54	15/18493	1.95E-17	1.07E-14	9.57E-15	4499/4493/4489/4496/4490/4501/4495/4502	8
GO:1990169	GO:1990169	stress response to copper ion	8/54	15/18493	1.95E-17	1.07E-14	9.57E-15	4499/4493/4489/4496/4490/4501/4495/4502	8
GO:0061687	GO:0061687	detoxification of inorganic compound	8/54	16/18493	3.88E-17	1.43E-14	1.27E-14	4499/4493/4489/4496/4490/4501/4495/4502	8
GO:0097501	GO:0097501	stress response to metal ion	8/54	17/18493	7.32E-17	2.02E-14	1.80E-14	4499/4493/4489/4496/4490/4501/4495/4502	8
GO:0071294	GO:0071294	cellular response to zinc ion	8/54	23/18493	1.46E-15	3.21E-13	2.86E-13	4499/4493/4489/4496/4490/4501/4495/4502	8
GO:0071280	GO:0071280	cellular response to copper ion	8/54	27/18493	6.54E-15	1.20E-12	1.07E-12	4499/4493/4489/4496/4490/4501/4495/4502	8
GO:0010043	GO:0010043	response to zinc ion	9/54	55/18493	4.39E-14	6.92E-12	6.17E-12	4499/4493/4489/4496/8836/4490/4501/4495/4502	9
GO:0006882	GO:0006882	cellular zinc ion homeostasis	8/54	36/18493	8.74E-14	1.20E-11	1.07E-11	4499/4493/4489/4496/4490/4501/4495/4502	8
GO:0071276	GO:0071276	cellular response to cadmium ion	8/54	37/18493	1.11E-13	1.36E-11	1.21E-11	4499/4493/4489/4496/4490/4501/4495/4502	8
GO:0055069	GO:0055069	zinc ion homeostasis	8/54	38/18493	1.41E-13	1.55E-11	1.38E-11	4499/4493/4489/4496/4490/4501/4495/4502	8
GO:0046688	GO:0046688	response to copper ion	8/54	43/18493	4.12E-13	4.13E-11	3.68E-11	4499/4493/4489/4496/4490/4501/4495/4502	8
GO:0098754	GO:0098754	detoxification	10/54	123/18493	2.18E-12	2.01E-10	1.79E-10	4499/4493/4489/4496/4490/4501/2877/4495/2168/4502	10
GO:0046686	GO:0046686	response to cadmium ion	8/54	63/18493	1.05E-11	8.93E-10	7.96E-10	4499/4493/4489/4496/4490/4501/4495/4502	8
GO:0071248	GO:0071248	cellular response to metal ion	10/54	184/18493	1.22E-10	9.60E-09	8.56E-09	4499/4493/1800/4489/4496/4490/4501/4495/63928/4502	10
GO:0071241	GO:0071241	cellular response to inorganic substance	10/54	207/18493	3.87E-10	2.85E-08	2.54E-08	4499/4493/1800/4489/4496/4490/4501/4495/63928/4502	10
GO:0046916	GO:0046916	cellular transition metal ion homeostasis	8/54	109/18493	9.33E-10	6.43E-08	5.73E-08	4499/4493/4489/4496/4490/4501/4495/4502	8
GO:0055076	GO:0055076	transition metal ion homeostasis	8/54	136/18493	5.44E-09	3.42E-07	3.05E-07	4499/4493/4489/4496/4490/4501/4495/4502	8
GO:0010038	GO:0010038	response to metal ion	11/54	358/18493	5.58E-09	3.42E-07	3.05E-07	4499/4493/1800/4489/4496/8836/4490/4501/4495/63928/4502	11
GO:0045926	GO:0045926	negative regulation of growth	8/54	260/18493	8.16E-07	4.73E-05	4.22E-05	4499/4493/4489/4496/4490/4501/4495/4502	8
GO:0072503	GO:0072503	cellular divalent inorganic cation homeostasis	9/54	483/18493	9.82E-06	0.0005417	0.000482844	4499/4493/4489/4496/4490/4501/4495/5145/4502	9
GO:0048240	GO:0048240	sperm capacitation	3/54	29/18493	8.15E-05	0.004280465	0.003815388	1811/6406/6690	3
GO:0022600	GO:0022600	digestive system process	4/54	97/18493	0.000183972	0.009223702	0.008221537	80168/2168/64081/7032	4
GO:0019532	GO:0019532	oxalate transport	2/54	11/18493	0.000452597	0.019968596	0.017798987	1836/1811	2
GO:1900003	GO:1900003	regulation of serine-type endopeptidase activity	2/54	11/18493	0.000452597	0.019968596	0.017798987	6406/6690	2
GO:1902571	GO:1902571	regulation of serine-type peptidase activity	2/54	11/18493	0.000452597	0.019968596	0.017798987	6406/6690	2
GO:0006069	GO:0006069	ethanol oxidation	2/54	12/18493	0.0005421	0.022997567	0.020498857	126/124	2
GO:0007586	GO:0007586	digestion	4/54	135/18493	0.000647402	0.026447551	0.023573997	80168/2168/64081/7032	4
GO:1902358	GO:1902358	sulfate transmembrane transport	2/54	16/18493	0.000978283	0.03834468	0.03417849	1836/1811	2
GO:0016999	GO:0016999	antibiotic metabolic process	4/54	152/18493	0.001008156	0.03834468	0.03417849	1800/126/124/27035	4
GO:0008272	GO:0008272	sulfate transport	2/54	17/18493	0.001106648	0.040687746	0.036266979	1836/1811	2
